# Supplementary material for: Light-induced charge generation in polymeric nanoparticles restores vision in advanced-stage retinitis pigmentosa rats
Source: Nat Commun. 2022 Jun 27;13:3677. doi: 10.1038/s41467-022-31368-3 (PMC9237035; doi:10.1038/s41467-022-31368-3)
Supplement: Supplementary file 6 — Supplementary Software [file 41467_2022_31368_MOESM6_ESM.zip]

Archive with 190 entries (177 files):
- Analysis and Codes/
- Analysis and Codes/Lif Analysis Review Package/
- Analysis and Codes/Lif Analysis Review Package/Test Image for Review.lifext
- __MACOSX/
- __MACOSX/Analysis and Codes/
- __MACOSX/Analysis and Codes/Lif Analysis Review Package/
- __MACOSX/Analysis and Codes/Lif Analysis Review Package/._Test Image for Review.lifext
- Analysis and Codes/Lif Analysis Review Package/.DS_Store
- __MACOSX/Analysis and Codes/Lif Analysis Review Package/._.DS_Store
- Analysis and Codes/Lif Analysis Review Package/Test Image for Review.lif
- __MACOSX/Analysis and Codes/Lif Analysis Review Package/._Test Image for Review.lif
- Analysis and Codes/Lif Analysis Review Package/readme.txt
- __MACOSX/Analysis and Codes/Lif Analysis Review Package/._readme.txt
- Analysis and Codes/Lif Analysis Review Package/abThresh.m
- __MACOSX/Analysis and Codes/Lif Analysis Review Package/._abThresh.m
- Analysis and Codes/Lif Analysis Review Package/NanoEx.m
- __MACOSX/Analysis and Codes/Lif Analysis Review Package/._NanoEx.m
- Analysis and Codes/Lif Analysis Review Package/ci_loadLif.m
- __MACOSX/Analysis and Codes/Lif Analysis Review Package/._ci_loadLif.m
- __MACOSX/Analysis and Codes/._Lif Analysis Review Package
- Analysis and Codes/Modelling code Review Package/
- Analysis and Codes/Modelling code Review Package/MAT/
- Analysis and Codes/Modelling code Review Package/MAT/elside_ox.mat
- __MACOSX/Analysis and Codes/Modelling code Review Package/
- __MACOSX/Analysis and Codes/Modelling code Review Package/MAT/
- __MACOSX/Analysis and Codes/Modelling code Review Package/MAT/._elside_ox.mat
- Analysis and Codes/Modelling code Review Package/MAT/200mM_kt5e30.mat
- __MACOSX/Analysis and Codes/Modelling code Review Package/MAT/._200mM_kt5e30.mat
- Analysis and Codes/Modelling code Review Package/MAT/elside_noox.mat
- __MACOSX/Analysis and Codes/Modelling code Review Package/MAT/._elside_noox.mat
- Analysis and Codes/Modelling code Review Package/MAT/5mM_water.mat
- __MACOSX/Analysis and Codes/Modelling code Review Package/MAT/._5mM_water.mat
- Analysis and Codes/Modelling code Review Package/MAT/0.1mM_01retinalconc.mat
- __MACOSX/Analysis and Codes/Modelling code Review Package/MAT/._0.1mM_01retinalconc.mat
- Analysis and Codes/Modelling code Review Package/MAT/plot_diff_coeff.m
- __MACOSX/Analysis and Codes/Modelling code Review Package/MAT/._plot_diff_coeff.m
- Analysis and Codes/Modelling code Review Package/MAT/50mM_water.mat
- __MACOSX/Analysis and Codes/Modelling code Review Package/MAT/._50mM_water.mat
- Analysis and Codes/Modelling code Review Package/MAT/1mM_retinalconc.mat
- __MACOSX/Analysis and Codes/Modelling code Review Package/MAT/._1mM_retinalconc.mat
- Analysis and Codes/Modelling code Review Package/MAT/200mM_water.mat
- __MACOSX/Analysis and Codes/Modelling code Review Package/MAT/._200mM_water.mat
- Analysis and Codes/Modelling code Review Package/MAT/100mM_retinalconc.mat
- __MACOSX/Analysis and Codes/Modelling code Review Package/MAT/._100mM_retinalconc.mat
- Analysis and Codes/Modelling code Review Package/MAT/plot_cleft.m
- __MACOSX/Analysis and Codes/Modelling code Review Package/MAT/._plot_cleft.m
- Analysis and Codes/Modelling code Review Package/MAT/cleftside_ox_Dox_standard.mat
- __MACOSX/Analysis and Codes/Modelling code Review Package/MAT/._cleftside_ox_Dox_standard.mat
- Analysis and Codes/Modelling code Review Package/MAT/plot_oxygen.m
- __MACOSX/Analysis and Codes/Modelling code Review Package/MAT/._plot_oxygen.m
- Analysis and Codes/Modelling code Review Package/MAT/0.1mM_05retinalconc.mat
- __MACOSX/Analysis and Codes/Modelling code Review Package/MAT/._0.1mM_05retinalconc.mat
- Analysis and Codes/Modelling code Review Package/MAT/5mM_eps40.mat
- __MACOSX/Analysis and Codes/Modelling code Review Package/MAT/._5mM_eps40.mat
- Analysis and Codes/Modelling code Review Package/MAT/5mM_eps80.mat
- __MACOSX/Analysis and Codes/Modelling code Review Package/MAT/._5mM_eps80.mat
- Analysis and Codes/Modelling code Review Package/MAT/200mM_kt1e28.mat
- __MACOSX/Analysis and Codes/Modelling code Review Package/MAT/._200mM_kt1e28.mat
- Analysis and Codes/Modelling code Review Package/MAT/200mM_kt1e29.mat
- __MACOSX/Analysis and Codes/Modelling code Review Package/MAT/._200mM_kt1e29.mat
- Analysis and Codes/Modelling code Review Package/MAT/10mM_retinalconc.mat
- __MACOSX/Analysis and Codes/Modelling code Review Package/MAT/._10mM_retinalconc.mat
- Analysis and Codes/Modelling code Review Package/MAT/0.1mM_0retinalconc.mat
- __MACOSX/Analysis and Codes/Modelling code Review Package/MAT/._0.1mM_0retinalconc.mat
- Analysis and Codes/Modelling code Review Package/MAT/cleftside_ox.mat
- __MACOSX/Analysis and Codes/Modelling code Review Package/MAT/._cleftside_ox.mat
- Analysis and Codes/Modelling code Review Package/MAT/0.1mM_001retinalconc.mat
- __MACOSX/Analysis and Codes/Modelling code Review Package/MAT/._0.1mM_001retinalconc.mat
- Analysis and Codes/Modelling code Review Package/MAT/200mM_eps2.mat
- __MACOSX/Analysis and Codes/Modelling code Review Package/MAT/._200mM_eps2.mat
- Analysis and Codes/Modelling code Review Package/MAT/5mM_eps10.mat
- __MACOSX/Analysis and Codes/Modelling code Review Package/MAT/._5mM_eps10.mat
- Analysis and Codes/Modelling code Review Package/MAT/200mM_tau1em5.mat
- __MACOSX/Analysis and Codes/Modelling code Review Package/MAT/._200mM_tau1em5.mat
- Analysis and Codes/Modelling code Review Package/MAT/0.1mM_retinalconc.mat
- __MACOSX/Analysis and Codes/Modelling code Review Package/MAT/._0.1mM_retinalconc.mat
- Analysis and Codes/Modelling code Review Package/MAT/200mM_tau1em4.mat
- __MACOSX/Analysis and Codes/Modelling code Review Package/MAT/._200mM_tau1em4.mat
- Analysis and Codes/Modelling code Review Package/MAT/5mM_eps2.mat
- __MACOSX/Analysis and Codes/Modelling code Review Package/MAT/._5mM_eps2.mat
- Analysis and Codes/Modelling code Review Package/MAT/200mM_kt5e29.mat
- __MACOSX/Analysis and Codes/Modelling code Review Package/MAT/._200mM_kt5e29.mat
- Analysis and Codes/Modelling code Review Package/MAT/cleftside_ox_Dox_1e-1.mat
- __MACOSX/Analysis and Codes/Modelling code Review Package/MAT/._cleftside_ox_Dox_1e-1.mat
- Analysis and Codes/Modelling code Review Package/MAT/cleftside_ox_Dox_half.mat
- __MACOSX/Analysis and Codes/Modelling code Review Package/MAT/._cleftside_ox_Dox_half.mat
- Analysis and Codes/Modelling code Review Package/MAT/cleftside_noox.mat
- __MACOSX/Analysis and Codes/Modelling code Review Package/MAT/._cleftside_noox.mat
- Analysis and Codes/Modelling code Review Package/MAT/200mM_tau1em3.mat
- __MACOSX/Analysis and Codes/Modelling code Review Package/MAT/._200mM_tau1em3.mat
- Analysis and Codes/Modelling code Review Package/MAT/cleftside_ox_Dox_1e-2.mat
- __MACOSX/Analysis and Codes/Modelling code Review Package/MAT/._cleftside_ox_Dox_1e-2.mat
- __MACOSX/Analysis and Codes/Modelling code Review Package/._MAT
- Analysis and Codes/Modelling code Review Package/.DS_Store
- __MACOSX/Analysis and Codes/Modelling code Review Package/._.DS_Store
- Analysis and Codes/Modelling code Review Package/SOLVER/
- Analysis and Codes/Modelling code Review Package/SOLVER/diffusion_matrix.m
- __MACOSX/Analysis and Codes/Modelling code Review Package/SOLVER/
- __MACOSX/Analysis and Codes/Modelling code Review Package/SOLVER/._diffusion_matrix.m
- Analysis and Codes/Modelling code Review Package/SOLVER/setfonts.m
- __MACOSX/Analysis and Codes/Modelling code Review Package/SOLVER/._setfonts.m
- Analysis and Codes/Modelling code Review Package/SOLVER/plot_solutions.m
- __MACOSX/Analysis and Codes/Modelling code Review Package/SOLVER/._plot_solutions.m
- Analysis and Codes/Modelling code Review Package/SOLVER/residual.m
- __MACOSX/Analysis and Codes/Modelling code Review Package/SOLVER/._residual.m
- Analysis and Codes/Modelling code Review Package/SOLVER/reconstruct_flux_carriers.m
- __MACOSX/Analysis and Codes/Modelling code Review Package/SOLVER/._reconstruct_flux_carriers.m
- Analysis and Codes/Modelling code Review Package/SOLVER/der_rho_dpsi.m
- __MACOSX/Analysis and Codes/Modelling code Review Package/SOLVER/._der_rho_dpsi.m
- Analysis and Codes/Modelling code Review Package/SOLVER/carrier_continuity_solver.m
- __MACOSX/Analysis and Codes/Modelling code Review Package/SOLVER/._carrier_continuity_solver.m
- Analysis and Codes/Modelling code Review Package/SOLVER/ion_continuity_solver.m
- __MACOSX/Analysis and Codes/Modelling code Review Package/SOLVER/._ion_continuity_solver.m
- Analysis and Codes/Modelling code Review Package/SOLVER/electric_field.m
- __MACOSX/Analysis and Codes/Modelling code Review Package/SOLVER/._electric_field.m
- Analysis and Codes/Modelling code Review Package/SOLVER/fun_n_alpha.m
- __MACOSX/Analysis and Codes/Modelling code Review Package/SOLVER/._fun_n_alpha.m
- Analysis and Codes/Modelling code Review Package/SOLVER/reaction_matrix_lumped.m
- __MACOSX/Analysis and Codes/Modelling code Review Package/SOLVER/._reaction_matrix_lumped.m
- Analysis and Codes/Modelling code Review Package/SOLVER/post_processing.m
- __MACOSX/Analysis and Codes/Modelling code Review Package/SOLVER/._post_processing.m
- Analysis and Codes/Modelling code Review Package/SOLVER/reconstruct_flux_ions.m
- __MACOSX/Analysis and Codes/Modelling code Review Package/SOLVER/._reconstruct_flux_ions.m
- Analysis and Codes/Modelling code Review Package/SOLVER/gummel_map.m
- __MACOSX/Analysis and Codes/Modelling code Review Package/SOLVER/._gummel_map.m
- Analysis and Codes/Modelling code Review Package/SOLVER/linear_poisson.m
- __MACOSX/Analysis and Codes/Modelling code Review Package/SOLVER/._linear_poisson.m
- Analysis and Codes/Modelling code Review Package/SOLVER/electrochemical_potentials.m
- __MACOSX/Analysis and Codes/Modelling code Review Package/SOLVER/._electrochemical_potentials.m
- Analysis and Codes/Modelling code Review Package/SOLVER/bern.m
- __MACOSX/Analysis and Codes/Modelling code Review Package/SOLVER/._bern.m
- Analysis and Codes/Modelling code Review Package/SOLVER/non_linear_poisson_solver.m
- __MACOSX/Analysis and Codes/Modelling code Review Package/SOLVER/._non_linear_poisson_solver.m
- Analysis and Codes/Modelling code Review Package/SOLVER/pw_currentdensity.m
- __MACOSX/Analysis and Codes/Modelling code Review Package/SOLVER/._pw_currentdensity.m
- Analysis and Codes/Modelling code Review Package/SOLVER/load_vector.m
- __MACOSX/Analysis and Codes/Modelling code Review Package/SOLVER/._load_vector.m
- Analysis and Codes/Modelling code Review Package/SOLVER/calcola_ion_matrix_and_rhs.m
- __MACOSX/Analysis and Codes/Modelling code Review Package/SOLVER/._calcola_ion_matrix_and_rhs.m
- Analysis and Codes/Modelling code Review Package/SOLVER/calcola_poly_matrix_and_rhs.m
- __MACOSX/Analysis and Codes/Modelling code Review Package/SOLVER/._calcola_poly_matrix_and_rhs.m
- Analysis and Codes/Modelling code Review Package/SOLVER/right_hand_side.m
- __MACOSX/Analysis and Codes/Modelling code Review Package/SOLVER/._right_hand_side.m
- Analysis and Codes/Modelling code Review Package/SOLVER/stiffness_matrix.m
- __MACOSX/Analysis and Codes/Modelling code Review Package/SOLVER/._stiffness_matrix.m
- Analysis and Codes/Modelling code Review Package/SOLVER/Jmg.m
- __MACOSX/Analysis and Codes/Modelling code Review Package/SOLVER/._Jmg.m
- Analysis and Codes/Modelling code Review Package/SOLVER/linear_poisson_solver.m
- __MACOSX/Analysis and Codes/Modelling code Review Package/SOLVER/._linear_poisson_solver.m
- Analysis and Codes/Modelling code Review Package/SOLVER/charge_density.m
- __MACOSX/Analysis and Codes/Modelling code Review Package/SOLVER/._charge_density.m
- Analysis and Codes/Modelling code Review Package/SOLVER/J_SG.m
- __MACOSX/Analysis and Codes/Modelling code Review Package/SOLVER/._J_SG.m
- __MACOSX/Analysis and Codes/Modelling code Review Package/._SOLVER
- Analysis and Codes/Modelling code Review Package/main_elec_poly.m
- __MACOSX/Analysis and Codes/Modelling code Review Package/._main_elec_poly.m
- Analysis and Codes/Modelling code Review Package/ReadMe.txt
- __MACOSX/Analysis and Codes/Modelling code Review Package/._ReadMe.txt
- Analysis and Codes/Modelling code Review Package/DATA/
- Analysis and Codes/Modelling code Review Package/DATA/discretization_parameters.m
- __MACOSX/Analysis and Codes/Modelling code Review Package/DATA/
- __MACOSX/Analysis and Codes/Modelling code Review Package/DATA/._discretization_parameters.m
- Analysis and Codes/Modelling code Review Package/DATA/initialization.m
- __MACOSX/Analysis and Codes/Modelling code Review Package/DATA/._initialization.m
- Analysis and Codes/Modelling code Review Package/DATA/constants.m
- __MACOSX/Analysis and Codes/Modelling code Review Package/DATA/._constants.m
- Analysis and Codes/Modelling code Review Package/DATA/physical_parameters.m
- __MACOSX/Analysis and Codes/Modelling code Review Package/DATA/._physical_parameters.m
- Analysis and Codes/Modelling code Review Package/DATA/data_nano_particle.m
- __MACOSX/Analysis and Codes/Modelling code Review Package/DATA/._data_nano_particle.m
- Analysis and Codes/Modelling code Review Package/DATA/subdomain_data.m
- __MACOSX/Analysis and Codes/Modelling code Review Package/DATA/._subdomain_data.m
- Analysis and Codes/Modelling code Review Package/DATA/boundary_conditions.m
- __MACOSX/Analysis and Codes/Modelling code Review Package/DATA/._boundary_conditions.m
- Analysis and Codes/Modelling code Review Package/DATA/energetic_levels.m
- __MACOSX/Analysis and Codes/Modelling code Review Package/DATA/._energetic_levels.m
- Analysis and Codes/Modelling code Review Package/DATA/light_source.m
- __MACOSX/Analysis and Codes/Modelling code Review Package/DATA/._light_source.m
- Analysis and Codes/Modelling code Review Package/DATA/total_charge_density.m
- __MACOSX/Analysis and Codes/Modelling code Review Package/DATA/._total_charge_density.m
- Analysis and Codes/Modelling code Review Package/DATA/data_electrolyte.m
- __MACOSX/Analysis and Codes/Modelling code Review Package/DATA/._data_electrolyte.m
- Analysis and Codes/Modelling code Review Package/DATA/plot_initial_guess.m
- __MACOSX/Analysis and Codes/Modelling code Review Package/DATA/._plot_initial_guess.m
- Analysis and Codes/Modelling code Review Package/DATA/Ldebye.m
- __MACOSX/Analysis and Codes/Modelling code Review Package/DATA/._Ldebye.m
- Analysis and Codes/Modelling code Review Package/DATA/tolerances.m
- __MACOSX/Analysis and Codes/Modelling code Review Package/DATA/._tolerances.m
- __MACOSX/Analysis and Codes/Modelling code Review Package/._DATA
- __MACOSX/Analysis and Codes/._Modelling code Review Package
