# Supplementary material for: Light-induced charge generation in polymeric nanoparticles restores vision in advanced-stage retinitis pigmentosa rats
Source: Nat Commun. 2022 Jun 27;13:3677. doi: 10.1038/s41467-022-31368-3 (PMC9237035; doi:10.1038/s41467-022-31368-3)
Supplement: Supplementary file 6 — Supplementary Software [file 41467_2022_31368_MOESM6_ESM.zip › Analysis and Codes/Lif Analysis Review Package/readme.txt]

Colocalization and Quantification script for P3HT Immunofluorescence

This script was built and run in MATLAB R2021a running on Windows 10 Pro, v10.0.18362 Build 18362

Required Software:
MATLAB and MATLAB Image Processing Toolbox
ImageJ (recommended to keep clean reference open while thresholding)

Included files:
	NanoEx.m - main script file (launch this)
	ci_loadLif.m - script to load Leica .lif files into MATLAB (made by Ron Hoebe, Cellular Imaging - Core Facility, AMC - UvA - Amsterdam - The Netherlands)
	abThresh.m - function module to handle inputs and outputs for channel thresholding
	Test Image for Review.lif - sample raw image containing a juxta-injection-site z-stack acquisition on 3 channels: Hoechst, Alexa 488 (anti-Calbindin1), P3HT fluorescence at 650-700nm.
	Test Image for Review.lifext - extended metadata file for the above

Instructions:
Make sure your MATLAB and its Image Processing Toolbox add-on are up to date, and run MATLAB with admin rights.

Unpack all files to a folder and set it as current path on MATLAB.

Launch NanoEx.m, and point the dialog to Test Image for Review.lif.

Once it loads (this might take a minute), a dialog will ask for the sequence number from the list on the left. This sample file contains only sequence 1, so input 1. 

A max intensity projection of the nuclei will appear, allowing you to draw points of a polygonal ROI (we used this to isolate the the Inner Nuclear Layer). double-click the last point to close the polygon and proceed.

You will then be asked to threshold the antibody channel. the sample image is a staining for Calbindin1, which marks Horizontal Cells of the outer retina. the upper slider in the window is the threshold level, coupled with a density histogram. the lower slider is the z-depth.
once you set and apply, you will be asked to threshold the P3HT channel in the same manner.

The following elaboration phase might take a couple of minutes, after which you should see a 3D plot of your image with the P3HT in red and P3HT-Antibody contacts represented by magenta squares.

This figure and the output data will be written to an .xlsx file in a new folder named Output Data.
