# Supplementary material for: Light-induced charge generation in polymeric nanoparticles restores vision in advanced-stage retinitis pigmentosa rats
Source: Nat Commun. 2022 Jun 27;13:3677. doi: 10.1038/s41467-022-31368-3 (PMC9237035; doi:10.1038/s41467-022-31368-3)
Supplement: Supplementary file 6 — Supplementary Software [file 41467_2022_31368_MOESM6_ESM.zip › Analysis and Codes/Modelling code Review Package/MAT/plot_diff_coeff.m]

% Plot solution with different dielectric constant in the electrolyte
setfonts;
%
load cleftside_ox_Dox_standard.mat
start  = 1;
finish = Nelem_el_1 + 1;
%
O2_standard        = n_alpha(start:finish, 3)/Nav;
psi_standard       = psi(start:finish);

load cleftside_ox_Dox_half.mat
start  = 1;
finish = Nelem_el_1 + 1;
%
O2_half        = n_alpha(start:finish, 3)/Nav;
psi_half       = psi(start:finish);

load cleftside_ox_Dox_1e-1.mat
start  = 1;
finish = Nelem_el_1 + 1;
%
O2_m1        = n_alpha(start:finish, 3)/Nav;
psi_m1       = psi(start:finish);


load cleftside_ox_Dox_1e-2.mat
start  = 1;
finish = Nelem_el_1 + 1;
%
O2_m2        = n_alpha(start:finish, 3)/Nav;
psi_m2       = psi(start:finish);


start  = 1;
finish = Nelem_el_1 + 1;
%
psi_standard = psi_standard(start:finish)*1e3;
psi_half     = psi_half(start:finish)*1e3;
psi_m1       = psi_m1(start:finish)*1e3;
psi_m2       = psi_m2(start:finish)*1e3;
%
xn1_nm         = xn1*1e9;

figure('Renderer','painters','Position',[10 10 900 600])
plot(xn1_nm, psi_standard, 'b-',xn1_nm, psi_m1, 'g-',...
    xn1_nm, psi_m2, 'm-')
axis('tight')
xlabel('x [nm]','FontSize', 26)
ylabel('[mV]','FontSize', 26)
title('Potential in the cleft','FontSize', 26)
legend('$D_{O_2^-} = 0.21 \cdot 10^{-9} m^2 s^{-1}$', ...
    '$D_{O_2^-} = 0.21 \cdot 10^{-10} m^2 s^{-1}$ ',...
    '$D_{O_2^-} = 0.21 \cdot 10^{-11} m^2 s^{-1}$ ', 'Interpreter', 'latex','FontSize', 26)
