# Supplementary material for: Light-induced charge generation in polymeric nanoparticles restores vision in advanced-stage retinitis pigmentosa rats
Source: Nat Commun. 2022 Jun 27;13:3677. doi: 10.1038/s41467-022-31368-3 (PMC9237035; doi:10.1038/s41467-022-31368-3)
Supplement: Supplementary file 6 — Supplementary Software [file 41467_2022_31368_MOESM6_ESM.zip › Analysis and Codes/Modelling code Review Package/MAT/plot_cleft.m]

% Plot solution with different dielectric constant in the electrolyte

load 100mM_retinalconc.mat
psi_100    = psi;

load 10mM_retinalconc.mat
psi_10    = psi;

load 1mM_retinalconc.mat
psi_1    = psi;

load 0.1mM_retinalconc.mat
psi    = psi;

start  = 1;
finish = Nelem_el_1 + 1;
%
psi_100        = psi_100(start:finish)*1e3;
psi_10       = psi_10(start:finish)*1e3;
psi_1      = psi_1(start:finish)*1e3;
psi          = psi(start:finish)*1e3;
%
xn1_nm         = xn1*1e9;

figure('Renderer','painters','Position',[10 10 900 600])
plot(xn1_nm, psi_100, 'b-', xn1_nm, psi_10, 'g-',xn1_nm, psi_1, 'm-',...
    xn1_nm, psi, 'k-')
axis('tight')
xlabel('x [nm]','FontSize', 26)
ylabel('[mV]','FontSize', 26)
title('Potential in the cleft','FontSize', 26)
legend('$[NaCl] = 100$ mM ', '$[NaCl] = 10 $ mM ','$[NaCl] = 1$ mM ',...
    '$[NaCl] = 0.1 $ mM ', 'Interpreter', 'latex','FontSize', 26)
axis([0 1000 -20 2])
%
