# Supplementary material for: Light-induced charge generation in polymeric nanoparticles restores vision in advanced-stage retinitis pigmentosa rats
Source: Nat Commun. 2022 Jun 27;13:3677. doi: 10.1038/s41467-022-31368-3 (PMC9237035; doi:10.1038/s41467-022-31368-3)
Supplement: Supplementary file 6 — Supplementary Software [file 41467_2022_31368_MOESM6_ESM.zip › Analysis and Codes/Modelling code Review Package/SOLVER/diffusion_matrix.m]

function Kd = diffusion_matrix(D, H, N)
% Kd = diffusion_matrix(D, H, N)
%
% D is a column vector of size equal to N, whose entry IE contains the value 
% of the diffusion coefficient D at the midpoint of IE, IE = 1, ..., N
% H is a column vector of size equal to N, whose entry IE contains the size of
% the element IE of the triangulation, IE = 1, ..., N
%
dim = N + 1;
%
for i = 1:dim
    if (i == 1)
       Kd(1,1) = +D(1)/H(1);
       Kd(1,2) = -D(1)/H(1);
    elseif (i == dim)
       Kd(dim,dim)   = +D(N)/H(N);
       Kd(dim,dim-1) = -D(N)/H(N);
    else
       Kd(i,i-1) = -D(i-1)/H(i-1);
       Kd(i,i)   = +D(i-1)/H(i-1) + D(i)/H(i);
       Kd(i,i+1) = -D(i)/H(i);
    end
end
%
return
