# Supplementary material for: Light-induced charge generation in polymeric nanoparticles restores vision in advanced-stage retinitis pigmentosa rats
Source: Nat Commun. 2022 Jun 27;13:3677. doi: 10.1038/s41467-022-31368-3 (PMC9237035; doi:10.1038/s41467-022-31368-3)
Supplement: Supplementary file 6 — Supplementary Software [file 41467_2022_31368_MOESM6_ESM.zip › Analysis and Codes/Modelling code Review Package/SOLVER/setfonts.m]

function setfonts
% Author: R.Sacco
%
% This script set fonts for figures
%
set(0,'defaultFigurePaperType','a4')
set(0,'defaultAxesBox','on')
set(0,'defaultAxesFontName','Arial')
set(0,'defaultAxesFontWeight','normal')
set(0,'defaultAxesFontSize',18)
set(0,'defaultAxesLineWidth',1.5)
set(0,'defaultAxesTickDir','out')
set(0,'defaultTextFontName','Arial')
set(0,'defaultTextFontWeight','normal')
set(0,'defaultTextFontSize',18)
set(0,'defaultLineLineWidth',3)
set(0,'defaultLineMarkerSize',8)
set(0,'defaultRectangleLineWidth',1.5)
return
