# Supplementary material for: Light-induced charge generation in polymeric nanoparticles restores vision in advanced-stage retinitis pigmentosa rats
Source: Nat Commun. 2022 Jun 27;13:3677. doi: 10.1038/s41467-022-31368-3 (PMC9237035; doi:10.1038/s41467-022-31368-3)
Supplement: Supplementary file 6 — Supplementary Software [file 41467_2022_31368_MOESM6_ESM.zip › Analysis and Codes/Modelling code Review Package/SOLVER/plot_solutions.m]

% This script plots the computed solutions
%
setfonts;
%
xnodes_nm     = xnodes*1e9;
xn1_nm        = xn1*1e9;
xn2_nm        = xn2*1e9;
xn3_nm        = xn3*1e9;
xx_nm         = xx*1e9;
%plot(xnodes, psi_init, 'b-', xnodes, psi, 'k-')
figure('Renderer','painters','Position',[10 10 900 600])
plot(xnodes_nm, psi*1e3, 'k-')
xlabel('x [nm]','FontSize', 26)
ylabel('V [mV]','FontSize', 26)
title('electric potential','FontSize', 26)
%legend('\psi^{(0)}', '\psi^{(k^*)}')
%%
start  = 1;
finish = Nelem_el_1 + 1;
%
Na_el_1        = n_alpha(start:finish, 1)/Nav;
Cl_el_1        = n_alpha(start:finish, 2)/Nav;
O2_el_1        = n_alpha(start:finish, 3)/Nav;
psi_el_1       = psi(start:finish);
phi_ec_Na_el_1 = phi_alpha_ec(start:finish, 1);
phi_ec_Cl_el_1 = phi_alpha_ec(start:finish, 2);
phi_ec_O2_el_1 = phi_alpha_ec(start:finish, 3);
%
start    = finish + 1;
finish   = start + Nelem_pol;
p_pol    = carriers(start:finish, 1);
n_pol    = carriers(start:finish, 2);
psi_pol  = psi(start:finish);
phi_ec_p = phi_pol_ec(start:finish, 1);
phi_ec_n = phi_pol_ec(start:finish, 2);
%
start  = finish + 1;
finish = Nnodes;
%
Na_el_2        = n_alpha(start:finish, 1)/Nav;
Cl_el_2        = n_alpha(start:finish, 2)/Nav;
O2_el_2        = n_alpha(start:finish, 3)/Nav;
psi_el_2       = psi(start:finish);
phi_ec_Na_el_2 = phi_alpha_ec(start:finish, 1);
phi_ec_Cl_el_2 = phi_alpha_ec(start:finish, 2);
phi_ec_O2_el_2 = phi_alpha_ec(start:finish, 3);
%
figure('Renderer','painters','Position',[10 10 900 600])
subplot(3,1,1)
plot(xn1_nm, psi_el_1*1e3, 'b-')
axis('tight')
xlabel('x [nm]','FontSize', 26)
ylabel('[mV]','FontSize', 26)
title('Potential in the Cleft','FontSize', 26)
%
subplot(3,1,2)
plot(xn2_nm, psi_pol*1e3, 'b-')
axis('tight')
xlabel('x [nm]','FontSize', 26)
ylabel('[mV]','FontSize', 26)
title('Potential in the Nanoparticle','FontSize', 26)
%
subplot(3,1,3)
plot(xn3_nm, psi_el_2*1e3, 'b-')
axis('tight')
xlabel('x [nm]','FontSize', 26)
ylabel('[mV]','FontSize', 26)
title('Potential in the Extracell. Medium','FontSize', 26)
%
figure('Renderer','painters','Position',[10 10 900 600])
plot(xn1_nm, Na_el_1, 'b-', xn1_nm, Cl_el_1, 'm-')
axis('tight')
xlabel('x [nm]','FontSize', 26)
ylabel('[mM]','FontSize', 26)
title('ion molar densities in the cleft','FontSize', 26)
legend('Na^+', 'Cl^-','FontSize', 26)

figure('Renderer','painters','Position',[10 10 900 600])
plot(xn1_nm, O2_el_1, 'k-')
axis('tight')
xlabel('x [nm]','FontSize', 26)
ylabel('[mM]','FontSize', 26)
title('O_2^- molar densitiy in the Cleft','FontSize', 26)
%
figure('Renderer','painters','Position',[10 10 900 600])
plot(xn2_nm, p_pol, 'b-', xn2_nm, n_pol, 'm-')
axis('tight')
xlabel('x [nm]','FontSize', 26)
ylabel('[m^{-3}]','FontSize', 26)
title('Carrier number densities in the nanoparticle', 'FontSize',26)
legend('p', 'n','FontSize', 26)
%
figure('Renderer','painters','Position',[10 10 900 600])
plot(xn3_nm, Na_el_2, 'b-', xn3_nm, Cl_el_2, 'm-')
axis('tight')
xlabel('x [nm]','FontSize', 26)
ylabel('[mM]','FontSize', 26)
title('ion molar densities in \Omega_{el, 2}','FontSize', 26)
legend('Na^+', 'Cl^-','FontSize', 26)
%
figure('Renderer','painters','Position',[10 10 900 600])
plot(xn3_nm, O2_el_2, 'k-')
axis('tight')
xlabel('x [nm]','FontSize', 26)
ylabel('[mM]','FontSize', 26)
title('O_2^- molar density in the Extracell. Medium', 'FontSize', 26)
%
