# Supplementary material for: Light-induced charge generation in polymeric nanoparticles restores vision in advanced-stage retinitis pigmentosa rats
Source: Nat Commun. 2022 Jun 27;13:3677. doi: 10.1038/s41467-022-31368-3 (PMC9237035; doi:10.1038/s41467-022-31368-3)
Supplement: Supplementary file 6 — Supplementary Software [file 41467_2022_31368_MOESM6_ESM.zip › Analysis and Codes/Modelling code Review Package/SOLVER/residual.m]

function r = residual(nspecies, Kstiffness, psi, phi_alpha_ec, phi_pol_ec, fixed_charge_density, ...
                      N1, N2, N3, H1, H2, H3, alpha, beta, gamma)
% This function computes the residual of the FE approximation of the linearized Poisson equation
global q Vth eps_w eps_pol pos_int_1 pos_int_2 Nnodes
global nref_ions nref_pol z_alpha z_carriers
% define residual
r = zeros(Nnodes, 1);
%%%%%%%%%%%%%%%%%%%%%%%%%%%%%%%%%%%%%%%%%%%%%%%%%%%%%%%%%%%%%%%%%%%%%%%%%%%%%%%%%%%%%%%%%
% compute the residual associated with the differential operator in the Poisson equation
%%%%%%%%%%%%%%%%%%%%%%%%%%%%%%%%%%%%%%%%%%%%%%%%%%%%%%%%%%%%%%%%%%%%%%%%%%%%%%%%%%%%%%%%%
r = Kstiffness*psi;
%%%%%%%%%%%%%%%%%%%%%%%%%%%%%%%%%%%%%%%%
% residual in domain Omega_el_1
%%%%%%%%%%%%%%%%%%%%%%%%%%%%%%%%%%%%%%%%
% total charge density in domain Omega_el_1
shift  = 0;
start  = 1;
finish = pos_int_1-1;
rho1   = zeros(N1+1, 1);
%
for i = 1:N1+1
    rho1(i) = 0;
    for j = 1:nspecies
        arg     = z_alpha(j)*(phi_alpha_ec(i+shift,j) - psi(i+shift))/Vth;
        n_alpha = nref_ions*exp(arg);
        rho1(i) = rho1(i) + q*z_alpha(j)*n_alpha;
    end
end
%
rho1    = rho1 + fixed_charge_density(start:finish);
r1      = load_vector(rho1, H1, N1);
%
rows    = start:finish;
%
r(rows) = r(rows) - r1;
% boundary conditions (for psi!!!) at x=0
%r(1)    = r(1)*gamma(1);
%r(1)    = r(1) + (alpha(1)*psi(1) - beta(1));
%%%%%%%%%%%%%%%%%%%%%%%%%%%%%%%%%%%%%%%%
% residual in domain Omega_pol
%%%%%%%%%%%%%%%%%%%%%%%%%%%%%%%%%%%%%%%%
% total charge density in domain Omega_pol
shift  = finish;
start  = finish + 1;
finish = pos_int_2;
rho2   = zeros(N2+1, 1);
%
for i = 1:N2+1
    rho2(i) = 0;
    for j = 1:2
        arg     = z_carriers(j)*(phi_pol_ec(i+shift,j) - psi(i+shift))/Vth;
        n_pol   = nref_pol*exp(arg);
        rho2(i) = rho2(i) + q*z_carriers(j)*n_pol;
    end
end
%
rho2    = rho2 + fixed_charge_density(start:finish);
r2      = load_vector(rho2, H2, N2);
%
rows    = start:finish;
%
r(rows) = r(rows) - r2;
%%%%%%%%%%%%%%%%%%%%%%%%%%%%%%%%%%%%%%%%
% residual in domain Omega_el_2
%%%%%%%%%%%%%%%%%%%%%%%%%%%%%%%%%%%%%%%%
% total charge density in domain Omega_el_2
shift  = finish;
start  = finish + 1;
finish = Nnodes;
rho3   = zeros(N3+1, 1);
%
for i = 1:N3+1
    rho3(i) = 0;
    for j = 1:nspecies
        arg     = z_alpha(j)*(phi_alpha_ec(i+shift,j) - psi(i+shift))/Vth;
        n_alpha = nref_ions*exp(arg);
        rho3(i) = rho3(i) + q*z_alpha(j)*n_alpha;
    end
end
%
rho3    = rho3 + fixed_charge_density(start:finish);
r3      = load_vector(rho3, H3, N3);
%
rows    = start:finish;
%
r(rows) = r(rows) - r3;
% boundary conditions (for psi!!!) at x=L
%r(end)  = r(end)*gamma(2);
%r(end)  = r(end) + (alpha(2)*psi(end) - beta(2));
%
return
