# Supplementary material for: Light-induced charge generation in polymeric nanoparticles restores vision in advanced-stage retinitis pigmentosa rats
Source: Nat Commun. 2022 Jun 27;13:3677. doi: 10.1038/s41467-022-31368-3 (PMC9237035; doi:10.1038/s41467-022-31368-3)
Supplement: Supplementary file 6 — Supplementary Software [file 41467_2022_31368_MOESM6_ESM.zip › Analysis and Codes/Modelling code Review Package/SOLVER/reconstruct_flux_carriers.m]

 function J = reconstruct_flux_carriers(n_polymer, psi_new, Nelem_el_1, Nelem_pol, H2) 
% 
% D is ion diffusivity
% H is a column vector of size equal to N, whose entry IE contains the size of
% the element IE of the triangulation, IE = 1, ..., N
% psi contains the value of the electric potential at each mesh node
% z is the ion valence
global z_carriers D_carriers Nelem
%
% Holes | electrons

ncarriers   = 2; 
dim         = Nelem_pol ;
J           = zeros(Nelem, ncarriers);
shift       = Nelem_el_1;

for j = 1:ncarriers
for i = 1:dim
   
carriers      = n_polymer(i+shift:i+1+shift,j);
psi           = psi_new(i+shift:i+1+shift);
J(i+shift,j)  = J_SG(z_carriers(j), D_carriers(j), H2(i), psi, carriers);

end    
end

return
