# Supplementary material for: Light-induced charge generation in polymeric nanoparticles restores vision in advanced-stage retinitis pigmentosa rats
Source: Nat Commun. 2022 Jun 27;13:3677. doi: 10.1038/s41467-022-31368-3 (PMC9237035; doi:10.1038/s41467-022-31368-3)
Supplement: Supplementary file 6 — Supplementary Software [file 41467_2022_31368_MOESM6_ESM.zip › Analysis and Codes/Modelling code Review Package/SOLVER/der_rho_dpsi.m]

function Kreaction = der_rho_dpsi(nspecies, psi, phi_alpha_ec, phi_pol_ec, H1, H2, H3, N1, N2, N3)
% This function computes the reaction matrix in the FE approximation of the linearized Poisson equation
global q Vth Nnodes pos_int_1 pos_int_2
global nref_ions nref_pol z_alpha z_carriers 
% define reaction matrix
Kreaction = zeros(Nnodes);
%%%%%%%%%%%%%%%%%%%%%%%%%%%%%%%%%%%%%%%%
% compute reaction matrix in Omega_el_1
%%%%%%%%%%%%%%%%%%%%%%%%%%%%%%%%%%%%%%%%
shift  = 0;
start  = 1;
finish = pos_int_1-1;
%
for i = 1:N1+1
    s(i) = 0;
    for j = 1:nspecies
        arg     = z_alpha(j)*(phi_alpha_ec(i+shift,j) - psi(i+shift))/Vth;
        n_alpha = nref_ions*exp(arg);
        s(i)    = s(i) + q/Vth*z_alpha(j)^2*n_alpha;
    end
end
%
Kr = reaction_matrix_lumped(s, H1, N1);
%
rows = start:finish;
cols = rows;
%
Kreaction(rows, cols) = Kr;
%%%%%%%%%%%%%%%%%%%%%%%%%%%%%%%%%%%%%%%%
% compute reaction matrix in Omega_pol
%%%%%%%%%%%%%%%%%%%%%%%%%%%%%%%%%%%%%%%%
shift  = finish;
start  = finish + 1;
finish = pos_int_2;
%
for i = 1:N2+1
    s(i) = 0;
    for j = 1:2
        arg   = z_carriers(j)*(phi_pol_ec(i+shift,j) - psi(i+shift))/Vth;
        n_pol = nref_pol*exp(arg);
        s(i)  = s(i) + q/Vth*z_carriers(j)^2*n_pol;
    end
end
%
Kr = reaction_matrix_lumped(s, H2, N2);
%
rows = start:finish;
cols = rows;
%
Kreaction(rows, cols) = Kr;
%%%%%%%%%%%%%%%%%%%%%%%%%%%%%%%%%%%%%%%%
% compute reaction matrix in Omega_el_2
%%%%%%%%%%%%%%%%%%%%%%%%%%%%%%%%%%%%%%%%
shift  = finish;
start  = finish + 1;
finish = Nnodes;
%
for i = 1:N3+1
    s(i) = 0;
    for j = 1:nspecies
        arg     = z_alpha(j)*(phi_alpha_ec(i+shift,j) - psi(i+shift))/Vth;
        n_alpha = nref_ions*exp(arg);
        s(i)    = s(i) + q/Vth*z_alpha(j)^2*n_alpha;
    end
end
%
Kr = reaction_matrix_lumped(s, H3, N3);
%
rows = start:finish;
cols = rows;
%
Kreaction(rows, cols) = Kr;
%
return
