# Supplementary material for: Light-induced charge generation in polymeric nanoparticles restores vision in advanced-stage retinitis pigmentosa rats
Source: Nat Commun. 2022 Jun 27;13:3677. doi: 10.1038/s41467-022-31368-3 (PMC9237035; doi:10.1038/s41467-022-31368-3)
Supplement: Supplementary file 6 — Supplementary Software [file 41467_2022_31368_MOESM6_ESM.zip › Analysis and Codes/Modelling code Review Package/SOLVER/carrier_continuity_solver.m]

function n_poly = carrier_continuity_solver(psi, conc, N2, H2, alpha_pol, beta_pol, gamma_pol)
%
global Nnodes pos_int_1 pos_int_2 z_carriers D_carriers tau_poly
%
n_poly = zeros(Nnodes, 2);
% Omega_pol
start  = pos_int_1;
finish = pos_int_2;
%
for j = 1:2
    z        = z_carriers(j);
    D        = D_carriers(j);
    %
    alpha    = alpha_pol(:,j);
    beta     = beta_pol(:,j);
    gamma    = gamma_pol(:,j);
    %
    elecpot  = psi(start:finish);
    %
    [A, rhs] = calcola_poly_matrix_and_rhs(z, D, tau_poly(j), elecpot, conc, N2, H2, alpha, beta, gamma);
    %
    [Peq, Req, Ceq] = equilibrate(A);
    Beq             = Req*Peq*A*Ceq;
    beq             = Req*Peq*rhs;
    %
    yeq             = Beq \ beq;
    U               = Ceq * yeq; 
    %
    n_poly(start:finish, j) = U;
end
%
return
