# Supplementary material for: Light-induced charge generation in polymeric nanoparticles restores vision in advanced-stage retinitis pigmentosa rats
Source: Nat Commun. 2022 Jun 27;13:3677. doi: 10.1038/s41467-022-31368-3 (PMC9237035; doi:10.1038/s41467-022-31368-3)
Supplement: Supplementary file 6 — Supplementary Software [file 41467_2022_31368_MOESM6_ESM.zip › Analysis and Codes/Modelling code Review Package/SOLVER/ion_continuity_solver.m]

function c_ions = ion_continuity_solver(nspecies, psi, N1, N3, H1, H3, ...
                                        alpha_el_1, beta_el_1, gamma_el_1, ...
                                        alpha_el_2, beta_el_2, gamma_el_2)
%
global Nnodes pos_int_1 pos_int_2 z_alpha D_alpha Rec_alpha 
%
c_ions = zeros(Nnodes, nspecies);
% Omega_el_1
start  = 1;
finish = pos_int_1 - 1;
%
for j = 1:nspecies
    z        = z_alpha(j);
    D        = D_alpha(j);
    R        = Rec_alpha(j);
    %
    alpha    = alpha_el_1(:,j);
    beta     = beta_el_1(:,j);
    gamma    = gamma_el_1(:,j);
    [A, rhs] = calcola_ion_matrix_and_rhs(z, D, R, psi(start:finish), N1, H1, alpha, beta, gamma);
    %
    c_alpha                 = A \ rhs;
    c_ions(start:finish, j) = c_alpha;
end
% Omega_el_2
start  = pos_int_2 + 1;
finish = Nnodes;
%
for j = 1:nspecies
    z        = z_alpha(j);
    D        = D_alpha(j);
    R        = Rec_alpha(j);
    %
    alpha    = alpha_el_2(:,j);
    beta     = beta_el_2(:,j);
    gamma    = gamma_el_2(:,j);
    [A, rhs] = calcola_ion_matrix_and_rhs(z, D, R, psi(start:finish), N3, H3, alpha, beta, gamma);
    %
    %c_alpha                 = A \ rhs;
    [Peq, Req, Ceq] = equilibrate(A);
     Beq             = Req*Peq*A*Ceq;
     beq             = Req*Peq*rhs;
     %
     yeq             = Beq \ beq;
     c_alpha         = Ceq * yeq; 
  
    c_ions(start:finish, j) = c_alpha;
end
%
return
