# Supplementary material for: Light-induced charge generation in polymeric nanoparticles restores vision in advanced-stage retinitis pigmentosa rats
Source: Nat Commun. 2022 Jun 27;13:3677. doi: 10.1038/s41467-022-31368-3 (PMC9237035; doi:10.1038/s41467-022-31368-3)
Supplement: Supplementary file 6 — Supplementary Software [file 41467_2022_31368_MOESM6_ESM.zip › Analysis and Codes/Modelling code Review Package/SOLVER/electric_field.m]

function Efield = electric_field(psi, Nelem_el_1, Nelem_pol, Nelem_el_2, H1, H2, H3);
% pw reconstruction of the electric field over the heterogeneous domain
efield = [];
% Omega_el_1
start  = 1;
finish = Nelem_el_1+1;
efield = [efield; -diff(psi(start:finish))./H1'];
% Omega_pol
start  = finish + 1;
finish = start + Nelem_pol;
efield = [efield; -diff(psi(start:finish))./H2'];
% Omega_ele_2
start  = finish + 1;
finish = start + Nelem_el_2;
efield = [efield; -diff(psi(start:finish))./H3'];
% electric field for the plot
Efield = [];
start  = 1;
finish = Nelem_el_1;
for ie = start:finish
    Efield = [Efield; efield(ie); efield(ie)];
end
start  = finish + 1;
finish = finish + Nelem_pol;
for ie = start:finish
    Efield = [Efield; efield(ie); efield(ie)];
end
start  = finish + 1;
finish = finish + Nelem_el_2;
for ie = start:finish
    Efield = [Efield; efield(ie); efield(ie)];
end
%
return
