# Supplementary material for: Light-induced charge generation in polymeric nanoparticles restores vision in advanced-stage retinitis pigmentosa rats
Source: Nat Commun. 2022 Jun 27;13:3677. doi: 10.1038/s41467-022-31368-3 (PMC9237035; doi:10.1038/s41467-022-31368-3)
Supplement: Supplementary file 6 — Supplementary Software [file 41467_2022_31368_MOESM6_ESM.zip › Analysis and Codes/Modelling code Review Package/SOLVER/fun_n_alpha.m]

function n_alpha = fun_n_alpha(psi, phi_alpha_ec)
% this function evaluates the ion number density using MB statistics
global nref Vth z_alpha pos_int_1 pos_int_2 Nnodes
% compute the ion concentration at each mesh node
n_alpha = zeros(Nnodes, 1);
% ion number density in Omega_el_1
for i = 1:pos_int_1-1
    arg        = z_alpha*(phi_alpha_ec(i) - psi(i))/Vth;
    n_alpha(i) = nref*exp(arg);
end
% ion number density in Omega_el_2
for i = pos_int_2+1:Nnodes
    arg        = z_alpha*(phi_alpha_ec(i) - psi(i))/Vth;
    n_alpha(i) = nref*exp(arg);
end
%
return
