# Supplementary material for: Light-induced charge generation in polymeric nanoparticles restores vision in advanced-stage retinitis pigmentosa rats
Source: Nat Commun. 2022 Jun 27;13:3677. doi: 10.1038/s41467-022-31368-3 (PMC9237035; doi:10.1038/s41467-022-31368-3)
Supplement: Supplementary file 6 — Supplementary Software [file 41467_2022_31368_MOESM6_ESM.zip › Analysis and Codes/Modelling code Review Package/SOLVER/post_processing.m]

Efield = electric_field(psi, Nelem_el_1, Nelem_pol, Nelem_el_2, H1, H2, H3);
%
[total_charge_density, n_alpha, carriers] = charge_density(nspecies, Nelem_el_1, Nelem_pol, Nelem_el_2, ...
                                            psi, phi_alpha_ec, phi_pol_ec, fixed_charge_density);
