# Supplementary material for: Light-induced charge generation in polymeric nanoparticles restores vision in advanced-stage retinitis pigmentosa rats
Source: Nat Commun. 2022 Jun 27;13:3677. doi: 10.1038/s41467-022-31368-3 (PMC9237035; doi:10.1038/s41467-022-31368-3)
Supplement: Supplementary file 6 — Supplementary Software [file 41467_2022_31368_MOESM6_ESM.zip › Analysis and Codes/Modelling code Review Package/SOLVER/reconstruct_flux_ions.m]

 function J = reconstruct_flux_ions(c_ions, psi_new, Nelem_el_1, Nelem_el_2, Nelem_pol, H1, H3, nspecies); 
%
global z_alpha D_alpha Nelem
%
% Na+ | Cl- | O2-

dim         = Nelem_el_1 ;
J           = zeros(Nelem, nspecies);
shift       = 0;

for j = 1:nspecies
for i = 1:dim
    
ions          = c_ions(i:i+1,j); 
psi           = psi_new(i:i+1);
J(i+shift,j)  = J_SG(z_alpha(j), D_alpha(j), H1(i), psi, ions);

end    
end

% Omega 2 electrolyte
dim         = Nelem_el_2;
shift       = Nelem_el_1+Nelem_pol; 

for j = 1:nspecies
for i = 1:dim
  
ions          = c_ions(i+shift:i+1+shift,j); 
psi           = psi_new(i+shift:i+1+shift);
J(i+shift,j ) = J_SG(z_alpha(j), D_alpha(j), H3(i), psi, ions);

end    
end


return
