# Supplementary material for: Light-induced charge generation in polymeric nanoparticles restores vision in advanced-stage retinitis pigmentosa rats
Source: Nat Commun. 2022 Jun 27;13:3677. doi: 10.1038/s41467-022-31368-3 (PMC9237035; doi:10.1038/s41467-022-31368-3)
Supplement: Supplementary file 6 — Supplementary Software [file 41467_2022_31368_MOESM6_ESM.zip › Analysis and Codes/Modelling code Review Package/SOLVER/gummel_map.m]

%%%%%%%%%%%%%%%%%%%%%%%%%%%%%%
% Here starts the Gummel Map
%%%%%%%%%%%%%%%%%%%%%%%%%%%%%%
iter_gummel = 0;
err         = toll_Gummel + 1;
fprintf('Starting Gummel''s Map ....\n\n');
%
while ((iter_gummel < max_Gummel_iterations) & (err > toll_Gummel))
      %
      iter_gummel = iter_gummel + 1;
            
      if (NLP_flag == 1)
         % Nonlinear Poisson Solver
         [psi_new, err_NLP, iter_NLP] = non_linear_poisson_solver(nspecies, Kstiffness, psi_old, ...
                                        phi_alpha_ec_old, phi_pol_ec_old, ...
                                        Nelem_el_1, Nelem_pol, Nelem_el_2, H1, H2, H3, ...
                                        fixed_charge_density, alpha_psi, beta_psi, gamma_psi, cgamma, xnodes);
      else
        linear_poisson;
      end
      
      
      % Ion Continuity Equation Solver
      c_ions_new = ion_continuity_solver(nspecies, psi_new, Nelem_el_1, Nelem_el_2, H1, H3, ...
                                         alpha_ions_el_1, beta_ions_el_1, gamma_ions_el_1, ...
                                         alpha_ions_el_2, beta_ions_el_2, gamma_ions_el_2);                             
      J_ions = reconstruct_flux_ions(c_ions_new*Nav, psi_new, Nelem_el_1, Nelem_el_2, Nelem_pol, H1, H3, nspecies); 
      
      
      % Update the boundary conditions for the carriers
      alpha_pol(:,1) = [ q*kp*c_ions_new(pos_int_1-1,3)*Nav; q*kp*c_ions_new(pos_int_2+1,3)*Nav];
      alpha_pol(:,2) = [Jmg(c_ions_new(pos_int_1-1,3)); Jmg(c_ions_new(pos_int_2+1,3))];
      % Carrier Continuity Equation Solver
      n_polymer_new = carrier_continuity_solver(psi_new, n_polymer_old, Nelem_pol, H2, alpha_pol, beta_pol, gamma_pol);
      J_polymer     = reconstruct_flux_carriers(n_polymer_new, psi_new, Nelem_el_1, Nelem_pol, H2);
      
      % Update the boundary conditions for the O2-
      alpha_ions_el_1(2,3) = q*kp*n_polymer_new(pos_int_1,1);
      beta_ions_el_1(2,3)  = Jmg(c_ions_new(pos_int_1-1,3))*n_polymer_new(pos_int_1,2);
      alpha_ions_el_2(1,3) = q*kp*n_polymer_new(pos_int_2,1);
      beta_ions_el_2(1,3)  = Jmg(c_ions_new(pos_int_1-1,3))*n_polymer_new(pos_int_2,2);
      
      % Update electrochemical potentials
      [phi_alpha_ec_new, phi_pol_ec_new] = ...
      electrochemical_potentials(nspecies, psi_new, c_ions_new, n_polymer_new);

      % Evaluate error between two consecutive Gummel iterations
      ion_err      = zeros(nspecies, 1);
      carriers_err = zeros(2, 1);
      %
      for j = 1:nspecies
          ion_delta_err = norm(c_ions_new(:,j) - c_ions_old(:,j), 'inf');
          %
          N_new         = norm(c_ions_new(:,j), 'inf');
          %
          if ((conv_check == 'rel') & (N_new~=0))
             ion_err(j) = ion_delta_err/N_new;
          end
      end

      %
      err_ion = max(ion_err);
      %
      if (SRH_flag == 1)
      %
          for j = 1:2
             carr_delta_err = norm(n_polymer_new(:,j) - n_polymer_old(:,j), 'inf');
             %
             N_new         = norm(n_polymer_new(:,j), 'inf');
             %
             if ((conv_check == 'rel') & (N_new~=0))
                carr_err(j) = carr_delta_err/N_new;
             end
          end
      %
      else
      %
          for j = 1:2
              carr_delta_err = norm(phi_pol_ec_new(:,j) - phi_pol_ec_old(:,j), 'inf'); 
              %
              Nphi_pol_new   = norm(phi_pol_ec_new(:,j), 'inf');
              %
              if ((conv_check == 'rel') & (Nphi_pol_new~=0))
                 carr_err(j) = carr_delta_err/Nphi_pol_new;
              end
          end
      end
      
      %
      err_carriers = max(carr_err);
      %
      err          = max([err_ion, err_carriers]);
      %%%%%%%%%%%%%%%%%%%%%%%%%%%%%%%%%%%%%%%%%%%%%%%%%%%
      % print errors in Newton's and Gummel's iterations 
      %%%%%%%%%%%%%%%%%%%%%%%%%%%%%%%%%%%%%%%%%%%%%%%%%%%                
      fprintf('Gummel''s iteration             = %d \n', iter_gummel);
      if (NLP_flag == 1)
         fprintf('    # of NLP iterations         = %d \n', iter_NLP);
         fprintf('    max NLP rel. err. potential = %d \n', err_NLP);
      end
      fprintf('    max rel. err. EC potentials = %d \n', err);
      %
      psi_old          = psi_new;
      c_ions_old       = c_ions_new;
      n_polymer_old    = n_polymer_new;
      phi_alpha_ec_old = phi_alpha_ec_new;
      phi_pol_ec_old   = phi_pol_ec_new;
end
%
psi          = psi_new;
c_ions       = c_ions_new;
n_polymer    = n_polymer_new;
phi_alpha_ec = phi_alpha_ec_new;
phi_pol_ec   = phi_pol_ec_new;
%
