# Supplementary material for: Light-induced charge generation in polymeric nanoparticles restores vision in advanced-stage retinitis pigmentosa rats
Source: Nat Commun. 2022 Jun 27;13:3677. doi: 10.1038/s41467-022-31368-3 (PMC9237035; doi:10.1038/s41467-022-31368-3)
Supplement: Supplementary file 6 — Supplementary Software [file 41467_2022_31368_MOESM6_ESM.zip › Analysis and Codes/Modelling code Review Package/SOLVER/linear_poisson.m]

         % mobile charge density
         mobile_charge_density = zeros(Nnodes, 1);
         % Omega_el_1
         for i = 1:1:pos_int_1-1
             for j = 1:nspecies
                 mobile_charge_density(i) = mobile_charge_density(i) + q*z_alpha(j)*c_ions_old(i,j);
             end
         end
         % Omega_pol
         for i = pos_int_1:pos_int_2
             for j = 1:2
                 mobile_charge_density(i) = mobile_charge_density(i) + q*z_carriers(j)*n_polymer_old(i,j);
             end
         end
         % Omega_el_2
         for i = pos_int_2+1:Nnodes
             for j = 1:nspecies
                 mobile_charge_density(i) = mobile_charge_density(i) + q*z_alpha(j)*c_ions_old(i,j);
             end
         end
         % total charge density
         rho_total = mobile_charge_density + fixed_charge_density;
         % Linear Poisson Solver
         psi_new   = linear_poisson_solver(Kstiffness, Nelem_el_1, Nelem_pol, Nelem_el_2, H1, H2, H3, ...
                                           rho_total, alpha_psi, beta_psi, gamma_psi); 
