# Supplementary material for: Light-induced charge generation in polymeric nanoparticles restores vision in advanced-stage retinitis pigmentosa rats
Source: Nat Commun. 2022 Jun 27;13:3677. doi: 10.1038/s41467-022-31368-3 (PMC9237035; doi:10.1038/s41467-022-31368-3)
Supplement: Supplementary file 6 — Supplementary Software [file 41467_2022_31368_MOESM6_ESM.zip › Analysis and Codes/Modelling code Review Package/SOLVER/electrochemical_potentials.m]

function [phi_alpha_ec, phi_pol_ec] = electrochemical_potentials(nspecies, psi, c_ions, n_polymer)
% This function computes the electrochemical potentials at each mesh node
global Vth Nnodes pos_int_1 pos_int_2 z_alpha z_carriers cref_ions nref_pol nintr_poly
% define the ion EC potentials at each mesh node
phi_alpha_ec = zeros(Nnodes, nspecies);
% ion EC potential in Omega_el_1
for i = 1:pos_int_1-1
    for j = 1:nspecies
        phi_alpha_ec(i,j) = psi(i) + Vth/z_alpha(j)*log(c_ions(i,j)/cref_ions);
    end
end
% ion EC potential in Omega_el_2
for i = pos_int_2+1:Nnodes
    for j = 1:nspecies
        phi_alpha_ec(i,j) = psi(i) + Vth/z_alpha(j)*log(c_ions(i,j)/cref_ions);
    end
end
% define electron and hole EC potentials at each mesh node
phi_pol_ec = zeros(Nnodes, 2);
% electron and hole EC potentials in Omega_pol
for i = pos_int_1:pos_int_2
    for j = 1:2
        phi_pol_ec(i,j) = psi(i) + Vth/z_carriers(j)*log(n_polymer(i,j)/nref_pol);
    end
end
%
