# Supplementary material for: Light-induced charge generation in polymeric nanoparticles restores vision in advanced-stage retinitis pigmentosa rats
Source: Nat Commun. 2022 Jun 27;13:3677. doi: 10.1038/s41467-022-31368-3 (PMC9237035; doi:10.1038/s41467-022-31368-3)
Supplement: Supplementary file 6 — Supplementary Software [file 41467_2022_31368_MOESM6_ESM.zip › Analysis and Codes/Modelling code Review Package/SOLVER/bern.m]

function [bp, bn] = bern (x)
%   [bp, bn] = bern (x)
%   
%   compute the inverse of the Bernoulli function 
%   bp = B(x)  = x / (exp(x)-1)
%   bn = B(-x) = x + B(x)
%

  xlim = 1e-2;
  ax   = abs (x);


  % Calcola la funz. di Bernoulli per x=0

  if (ax == 0)
    bp=1.;
    bn=1.;
    return
  end;


  % Calcola la funz. di Bernoulli per valori
  % asintotici dell'argomento

  if (ax > 80),
    if (x >0),
      bp=0.;
      bn=x;
      return
    else
      bp=-x;
      bn=0.;
      return
    end;
  end;


  % Calcola la funz. di Bernoulli per valori
  % intermedi dell'argomento

  if (ax > xlim),
    bp=x/(exp(x)-1);
    bn=x+bp;
    return
  else

    
    % Calcola la funz. di Bernoulli per valori
    % piccoli dell'argomento mediante sviluppo
    % di Taylor troncato dell'esponenziale
    
    ii=1;
    fp=1.;
    fn=1.;
    df=1.;
    segno=1.;
    while (abs(df) > eps),
      ii=ii+1;
      segno=-segno;
      df=df*x/ii;
      fp=fp+df;
      fn=fn+segno*df;
      bp=1./fp;
      bn=1./fn;
    end;
    return
  end
    
end
