# Supplementary material for: Light-induced charge generation in polymeric nanoparticles restores vision in advanced-stage retinitis pigmentosa rats
Source: Nat Commun. 2022 Jun 27;13:3677. doi: 10.1038/s41467-022-31368-3 (PMC9237035; doi:10.1038/s41467-022-31368-3)
Supplement: Supplementary file 6 — Supplementary Software [file 41467_2022_31368_MOESM6_ESM.zip › Analysis and Codes/Modelling code Review Package/SOLVER/non_linear_poisson_solver.m]

function [psi, err, iter] = non_linear_poisson_solver(nspecies, Kstiffness, psi_old, phi_alpha_ec_old, phi_pol_ec_old, ...
                            N1, N2, N3, H1, H2, H3, fixed_charge_density, alpha, beta, gamma, cgamma, xnodes)
% This function solves the nonlinear Poisson equation in the heterogeneous domain
% comprising: 1) electrolyte 2) nanoparticle 3) electrolyte
% Robin BCs at the endpoints
% capacitive interface conditions at the electrolyte-polymer interfaces
global q eps_w eps_pol Nnodes conv_check toll_NLP max_Newton_iterations max_damping_iterations
% definition of Jacobian matrix and rhs
dim = Nnodes;
A   = zeros(dim);
rhs = zeros(dim,1);
%%%%%%%%%%%%%%%%%%%%%%%%%%%%%%
% Here starts the Newton loop
%%%%%%%%%%%%%%%%%%%%%%%%%%%%%%
iter = 0;
err  = toll_NLP + 1;
%
while ((iter < max_Newton_iterations) & (err > toll_NLP))
     iter = iter + 1;
     % compute the reaction matrix
     Kreaction = der_rho_dpsi(nspecies, psi_old, phi_alpha_ec_old, phi_pol_ec_old, H1, H2, H3, N1, N2, N3);
     % assemble the Jacobian matrix
     A         = Kstiffness + Kreaction;
     % compute the residual of the FE approximation of the linearized Poisson equation
     r         = residual(nspecies, Kstiffness, psi_old, phi_alpha_ec_old, phi_pol_ec_old, fixed_charge_density, ...
                          N1, N2, N3, H1, H2, H3, alpha, beta, gamma);
     % rhs of Newton's equation
     rhs       = -r; 
     %%%%%%%%%%%%%%%%%%%%%%%%%%%%%%%%%%%%%%%%%%%%%%%%%%%%%%%%%%%%
     % enforce boundary conditions (on the Newton increment!!!!!)
     %%%%%%%%%%%%%%%%%%%%%%%%%%%%%%%%%%%%%%%%%%%%%%%%%%%%%%%%%%%%
     A(1,:) = gamma(1)*A(1,:);
     A(1,1) = A(1,1) + alpha(1);
     rhs(1) = gamma(1)*rhs(1);
     %
     A(end,:)   = gamma(2)*A(end,:);
     A(end,end) = A(end,end) + alpha(2);
     rhs(end)   = gamma(2)*rhs(end);     
     %%%%%%%%%%%%%%%%%%%%%%%%%%%
     % solve the linear system
     %%%%%%%%%%%%%%%%%%%%%%%%%%%
     [Peq, Req, Ceq] = equilibrate(A);
     Beq             = Req*Peq*A*Ceq;
     beq             = Req*Peq*rhs;
     %
     yeq             = Beq \ beq;
     dpsi            = Ceq * yeq; 
     %%%%%%%%%%%%%%%%%%%%%%%%%%%%%
     % update the solution vector
     %%%%%%%%%%%%%%%%%%%%%%%%%%%%%
     psi_new = psi_old + dpsi;
     %%%%%%%%%%%%%%%%%%%%%%%%%%%%%%%%%%%%%%%%%%%%%%%%%%%%%%%%%%%%%%%%
     % compute the error between two consecutive Newton's iterations
     %%%%%%%%%%%%%%%%%%%%%%%%%%%%%%%%%%%%%%%%%%%%%%%%%%%%%%%%%%%%%%%%
     norm_dpsi = norm(dpsi, 'inf'); 
     norm_new  = norm(psi_new, 'inf');
     %
     if (norm_new~=0)
        err = norm_dpsi/norm_new;
     else
        err = norm_dpsi;
     end
     %%%%%%%%%%%%%%%%%%%%%%%%%%%%%%%%%%%%%%%%%%%%%
     % prepare to start the next Newton iteration
     %%%%%%%%%%%%%%%%%%%%%%%%%%%%%%%%%%%%%%%%%%%%%
     psi_old = psi_new;
end
%
psi = psi_new;
%
return
