# Supplementary material for: Light-induced charge generation in polymeric nanoparticles restores vision in advanced-stage retinitis pigmentosa rats
Source: Nat Commun. 2022 Jun 27;13:3677. doi: 10.1038/s41467-022-31368-3 (PMC9237035; doi:10.1038/s41467-022-31368-3)
Supplement: Supplementary file 6 — Supplementary Software [file 41467_2022_31368_MOESM6_ESM.zip › Analysis and Codes/Modelling code Review Package/SOLVER/pw_currentdensity.m]

function JJ = pw_currentdensity(J)

global Nelem_el_1 Nelem_pol Nelem_el_2 
% electric field for the plot
JJ = [];
start  = 1;
finish = Nelem_el_1;
for ie = start:finish
    JJ = [JJ; J(ie); J(ie)];
end
start  = finish + 1;
finish = finish + Nelem_pol;
for ie = start:finish
    JJ = [JJ; J(ie); J(ie)];
end
start  = finish + 1;
finish = finish + Nelem_el_2;
for ie = start:finish
    JJ = [JJ; J(ie); J(ie)];
end
end
