# Supplementary material for: Light-induced charge generation in polymeric nanoparticles restores vision in advanced-stage retinitis pigmentosa rats
Source: Nat Commun. 2022 Jun 27;13:3677. doi: 10.1038/s41467-022-31368-3 (PMC9237035; doi:10.1038/s41467-022-31368-3)
Supplement: Supplementary file 6 — Supplementary Software [file 41467_2022_31368_MOESM6_ESM.zip › Analysis and Codes/Modelling code Review Package/SOLVER/calcola_ion_matrix_and_rhs.m]

function [K, rhs] = calcola_ion_matrix_and_rhs(z, D, R, psi, N, H, alpha, beta, gamma)
% [K, rhs] = calcola_ion_matrix_and_rhs(z, D, psi, N, H)
%
% D is ion diffusivity
% H is a column vector of size equal to N, whose entry IE contains the size of
% the element IE of the triangulation, IE = 1, ..., N
% psi contains the value of the electric potential at each mesh node
% z is the ion valence
global Vth q Nav
%
dim = N + 1;
K   = zeros(dim);
rhs = zeros(dim, 1);
%
for i = 1:dim
    if (i == 1)
       h            = H(i);
       % electric potential drop over the element to the right wrt to node x_i
       arg          = z*(psi(i+1) - psi(i))/Vth;
       [bp_r, bn_r] = bern(arg);
       %
       K(1,1)       = +D/h*bp_r;
       K(1,2)       = -D/h*bn_r;
       K(1,1)       = K(1,1)+R*h/2;
    elseif (i == dim)
       h            = H(dim-1);
       % electric potential drop over the element to the left wrt to node x_i
       arg          = z*(psi(i) - psi(i-1))/Vth;
       [bp_l, bn_l] = bern(arg);
       %
       K(dim, dim)   = +D/h*bn_l;
       K(dim,dim)    = K(dim,dim)+R*h/2;
       K(dim, dim-1) = -D/h*bp_l;
    else
       hl            = H(i-1);
       hr            = H(i);
       % electric potential drop over the element to the left wrt to node x_i
       arg          = z*(psi(i)-psi(i-1))/Vth;
       [bp_l, bn_l] = bern(arg);
       % electric potential drop over the element to the right wrt to node x_i
       arg          = z*(psi(i+1)-psi(i))/Vth;
       [bp_r, bn_r] = bern(arg);
       %
       K(i, i-1)    = -D/hl*bp_l;
       K(i, i)      = +D/hl*bn_l +D/hr*bp_r;
       K(i,i)       = K(i,i)+R*(hl+hr)/2;
       K(i, i+1)    = -D/hr*bn_r;
    end
end
% boundary conditions and RHS at left boundary
K(1,:) = K(1,:)*gamma(1);
rhs(1) = rhs(1)*gamma(1);
K(1,1) = K(1,1) + alpha(1);
rhs(1) = rhs(1) + beta(1);
%
% boundary conditions and RHS at left boundary
K(end,:)   = K(end,:)*gamma(2);
rhs(end)   = rhs(end)*gamma(2);
K(end,end) = K(end,end) + alpha(2);
rhs(end)   = rhs(end) + beta(2);
%
return
