# Supplementary material for: Light-induced charge generation in polymeric nanoparticles restores vision in advanced-stage retinitis pigmentosa rats
Source: Nat Commun. 2022 Jun 27;13:3677. doi: 10.1038/s41467-022-31368-3 (PMC9237035; doi:10.1038/s41467-022-31368-3)
Supplement: Supplementary file 6 — Supplementary Software [file 41467_2022_31368_MOESM6_ESM.zip › Analysis and Codes/Modelling code Review Package/SOLVER/right_hand_side.m]

function rhs = right_hand_side(rho_total, N1, N2, N3, H1, H2, H3);
% This function computes the rhs of the FE solution of the LINEAR Poisson equation
global Nnodes
%
rhs  = zeros(Nnodes, 1);
%%%%%%%%%%%%%%%%%%%%%%%%%%%%%%%%%%%%%%%%
% rhs in domain Omega_el_1
%%%%%%%%%%%%%%%%%%%%%%%%%%%%%%%%%%%%%%%%
start  = 1;
finish = N1 + 1;
rho1   = rho_total(start:finish);
r1     = load_vector(rho1, H1, N1);
%
rows      = start:finish;
%
rhs(rows) = r1;
%%%%%%%%%%%%%%%%%%%%%%%%%%%%%%%%%%%%%%%
% rhs in domain Omega_pol
%%%%%%%%%%%%%%%%%%%%%%%%%%%%%%%%%%%%%%%
start  = finish + 1;
finish = start + N2;
rho2   = rho_total(start:finish);
r2     = load_vector(rho2, H2, N2);
%
rows      = start:finish;
%
rhs(rows) = r2;
%%%%%%%%%%%%%%%%%%%%%%%%%%%%%%%%%%%%%%%
% rhs in domain Omega_el_2
%%%%%%%%%%%%%%%%%%%%%%%%%%%%%%%%%%%%%%%
start  = finish + 1;
finish = start + N3;
rho3   = rho_total(start:finish);
r3     = load_vector(rho3, H3, N3);
%
rows      = start:finish;
%
rhs(rows) = r3;
%
return
