# Supplementary material for: Light-induced charge generation in polymeric nanoparticles restores vision in advanced-stage retinitis pigmentosa rats
Source: Nat Commun. 2022 Jun 27;13:3677. doi: 10.1038/s41467-022-31368-3 (PMC9237035; doi:10.1038/s41467-022-31368-3)
Supplement: Supplementary file 6 — Supplementary Software [file 41467_2022_31368_MOESM6_ESM.zip › Analysis and Codes/Modelling code Review Package/SOLVER/stiffness_matrix.m]

function K = stiffness_matrix(N1, N2, N3, H1, H2, H3, cgamma)
% This function computes the stiffness matrix of the FE approximation of the linearized Poisson equation
global eps_w eps_pol pos_int_1 pos_int_2
%%%%%%%%%%%%%%%%%%%%%%%%%%%%%%%%%%%%%%%%
% stiffness matrix in domain Omega_el_1
%%%%%%%%%%%%%%%%%%%%%%%%%%%%%%%%%%%%%%%%
D1  = eps_w*ones(N1, 1);
Kd  = diffusion_matrix(D1, H1, N1);
%
rows = 1:N1+1;
cols = rows;
%
K(rows, cols) = Kd;
%%%%%%%%%%%%%%%%%%%%%%%%%%%%%%%%%%%%%%%
% stiffness matrix in domain Omega_pol
%%%%%%%%%%%%%%%%%%%%%%%%%%%%%%%%%%%%%%%
D2  = eps_pol*ones(N2, 1);
Kd  = diffusion_matrix(D2, H2, N2);
%
start  = N1 + 1 + 1;
finish = start + N2; 
rows = start:finish;
cols = rows;
%
K(rows, cols) = Kd;
%%%%%%%%%%%%%%%%%%%%%%%%%%%%%%%%%%%%%%%
% stiffness matrix in domain Omega_el_2
%%%%%%%%%%%%%%%%%%%%%%%%%%%%%%%%%%%%%%%
D3  = eps_w*ones(N3, 1);
Kd  = diffusion_matrix(D3, H3, N3);
%
start  = finish + 1;
finish = start + N3; 
rows = start:finish;
cols = rows;
%
K(rows, cols) = Kd;
%
%%%%%%%%%%%%%%%%%%%%%%%%%%%%%%%%%%%%%%%%%%%
% enforce interface conditions at Gamma_1
%%%%%%%%%%%%%%%%%%%%%%%%%%%%%%%%%%%%%%%%%%%
pos           = N1 + 1;
K(pos, pos)   = K(pos, pos)   + cgamma(1);
K(pos, pos+1) = K(pos, pos+1) - cgamma(1);
pos           = pos + 1;
K(pos, pos)   = K(pos, pos)   + cgamma(1);
K(pos, pos-1) = K(pos, pos-1) - cgamma(1);
%%%%%%%%%%%%%%%%%%%%%%%%%%%%%%%%%%%%%%%%%%%
% enforce interface conditions at Gamma_2
%%%%%%%%%%%%%%%%%%%%%%%%%%%%%%%%%%%%%%%%%%%
pos           = N1 + 1 + N2 + 1;
K(pos, pos)   = K(pos, pos)   + cgamma(2);
K(pos, pos+1) = K(pos, pos+1) - cgamma(2);
pos           = pos + 1;
K(pos, pos)   = K(pos, pos)   + cgamma(2);
K(pos, pos-1) = K(pos, pos-1) - cgamma(2);
%
return
