# Supplementary material for: Light-induced charge generation in polymeric nanoparticles restores vision in advanced-stage retinitis pigmentosa rats
Source: Nat Commun. 2022 Jun 27;13:3677. doi: 10.1038/s41467-022-31368-3 (PMC9237035; doi:10.1038/s41467-022-31368-3)
Supplement: Supplementary file 6 — Supplementary Software [file 41467_2022_31368_MOESM6_ESM.zip › Analysis and Codes/Modelling code Review Package/SOLVER/Jmg.m]

function alpha = Jmg(c_ox_red);
global q k_tunn conc_O2 E_LUMO Vth sigma_dis lambda Nav V0_OX R T F
  
% [concO2]   = mol /m3
% [c_ox_red] = mol /m3
if c_ox_red==0
    Vox          = V0_OX ;
else
    Vox          = V0_OX + R*T/F * log(conc_O2/c_ox_red); %vs AgCl
end
    E_ox         = -(Vox+4.44); %eV
 
alpha = (q*conc_O2*Nav*sigma_dis)/(pi*Vth*lambda) * k_tunn*exp(-(E_LUMO-E_ox-lambda)^2/(4*Vth*lambda));
end 
