# Supplementary material for: Light-induced charge generation in polymeric nanoparticles restores vision in advanced-stage retinitis pigmentosa rats
Source: Nat Commun. 2022 Jun 27;13:3677. doi: 10.1038/s41467-022-31368-3 (PMC9237035; doi:10.1038/s41467-022-31368-3)
Supplement: Supplementary file 6 — Supplementary Software [file 41467_2022_31368_MOESM6_ESM.zip › Analysis and Codes/Modelling code Review Package/SOLVER/linear_poisson_solver.m]

function psi = linear_poisson_solver(A, N1, N2, N3, H1, H2, H3, rho_total, alpha, beta, gamma)
% This function computes the initial guess for the electric potential
% by solving the LINEAR POISSON EQUATION
     
%%%%%%%%%%%%%%%%%%%%%%%%%%%%%%%%%%%%%%%%%%%%%%%
% rhs in the heterogeneous domain
%%%%%%%%%%%%%%%%%%%%%%%%%%%%%%%%%%%%%%%%%%%%%%%
rhs = right_hand_side(rho_total, N1, N2, N3, H1, H2, H3);
%%%%%%%%%%%%%%%%%%%%%%%%%%%%%%%%%%%%%%%%%%%%%%%%%%%%%%%%%%%%
% enforce boundary conditions 
%%%%%%%%%%%%%%%%%%%%%%%%%%%%%%%%%%%%%%%%%%%%%%%%%%%%%%%%%%%%
A(1,:) = gamma(1)*A(1,:);
A(1,1) = A(1,1) + alpha(1);
rhs(1) = gamma(1)*rhs(1) + beta(1);
%
A(end,:)   = gamma(2)*A(end,:);
A(end,end) = A(end,end) + alpha(2);
rhs(end)   = gamma(2)*rhs(end) + beta(2); 
%%%%%%%%%%%%%%%%%%%%%%%%%%%
% solve the linear system
%%%%%%%%%%%%%%%%%%%%%%%%%%%
psi = A \ rhs;
%
return
