# Supplementary material for: Light-induced charge generation in polymeric nanoparticles restores vision in advanced-stage retinitis pigmentosa rats
Source: Nat Commun. 2022 Jun 27;13:3677. doi: 10.1038/s41467-022-31368-3 (PMC9237035; doi:10.1038/s41467-022-31368-3)
Supplement: Supplementary file 6 — Supplementary Software [file 41467_2022_31368_MOESM6_ESM.zip › Analysis and Codes/Modelling code Review Package/SOLVER/charge_density.m]

function [rho, n_alpha, carriers] = charge_density(nspecies, N1, N2, N3, psi, phi_alpha_ec, ...
                                                   phi_pol_ec, fixed_charge_density)
% This function computes the total charge density at each mesh node
global q Vth z_alpha z_carriers nref_ions nref_pol pos_int_1 pos_int_2 Nnodes
% total charge density [] = C/m^3
rho      = zeros(Nnodes, 1);
n_alpha  = zeros(Nnodes, nspecies);
carriers = zeros(Nnodes, 2);
%%%%%%%%%%%%%%%%%%%%%%%%%%%%%%%%%%%%%%%%%%%%%
% total charge density in domain Omega_el_1
%%%%%%%%%%%%%%%%%%%%%%%%%%%%%%%%%%%%%%%%%%%%%
shift  = 0;
start  = 1;
finish = pos_int_1-1;
%
for i = 1:N1+1
    rho1(i) = 0;
    for j = 1:nspecies
        arg                = z_alpha(j)*(phi_alpha_ec(i+shift,j) - psi(i+shift))/Vth;
        n                  = nref_ions*exp(arg);
        n_alpha(i+shift,j) = n;
        rho1(i)            = rho1(i) + q*z_alpha(j)*n;
    end
end
rho1    = rho1' + fixed_charge_density(start:finish);
rows    = start:finish;
%
rho(rows) = rho1;
%%%%%%%%%%%%%%%%%%%%%%%%%%%%%%%%%%%%%%%%%%%
% total charge density in domain Omega_pol
%%%%%%%%%%%%%%%%%%%%%%%%%%%%%%%%%%%%%%%%%%%
shift  = finish;
start  = finish + 1;
finish = pos_int_2;
%
for i = 1:N2+1
    rho2(i) = 0;
    for j = 1:2
        arg                  = z_carriers(j)*(phi_pol_ec(i+shift,j) - psi(i+shift))/Vth;
        n                    = nref_pol*exp(arg);
        carriers(i+shift, j) = n;
        rho2(i)              = rho2(i) + q*z_carriers(j)*n;
    end
end
rho2    = rho2' + fixed_charge_density(start:finish);
rows    = start:finish;
%
rho(rows) = rho2;
%%%%%%%%%%%%%%%%%%%%%%%%%%%%%%%%%%%%%%%%%%%%%
%  total charge density in domain Omega_el_2
%%%%%%%%%%%%%%%%%%%%%%%%%%%%%%%%%%%%%%%%%%%%%
shift  = finish;
start  = finish + 1;
finish = Nnodes;
%
for i = 1:N3+1
    rho3(i) = 0;
    for j = 1:nspecies
        arg                 = z_alpha(j)*(phi_alpha_ec(i+shift,j) - psi(i+shift))/Vth;
        n                   = nref_ions*exp(arg);
        n_alpha(i+shift, j) = n;
        rho3(i)             = rho3(i) + q*z_alpha(j)*n;
    end
end
rho3    = rho3' + fixed_charge_density(start:finish);
rows    = start:finish;
%
rho(rows) = rho3;
%
return
