# Supplementary material for: Light-induced charge generation in polymeric nanoparticles restores vision in advanced-stage retinitis pigmentosa rats
Source: Nat Commun. 2022 Jun 27;13:3677. doi: 10.1038/s41467-022-31368-3 (PMC9237035; doi:10.1038/s41467-022-31368-3)
Supplement: Supplementary file 6 — Supplementary Software [file 41467_2022_31368_MOESM6_ESM.zip › Analysis and Codes/Modelling code Review Package/SOLVER/J_SG.m]

function J = J_SG( z, D, H, psi, conc)
% this function computes the conduction current density for a chemical species 
% whose valence is z and diffusion coefficient is D. The SG formula (equivalently, GHK formula)
% is used over an element of size H, whose nodal potentials are psi(1), psi(2) ([]=V) 
% and chemical number densities are conc(1), conc(2) ([]=1/m^3)
global q Vth 
%
dpsi     = psi(2) - psi(1);
arg      = z*dpsi/Vth;
[bp, bn] = bern(arg);
%
J        = -q*z*D/H*(bn*conc(2) - bp*conc(1));
%
return
