# Supplementary material for: Light-induced charge generation in polymeric nanoparticles restores vision in advanced-stage retinitis pigmentosa rats
Source: Nat Commun. 2022 Jun 27;13:3677. doi: 10.1038/s41467-022-31368-3 (PMC9237035; doi:10.1038/s41467-022-31368-3)
Supplement: Supplementary file 6 — Supplementary Software [file 41467_2022_31368_MOESM6_ESM.zip › Analysis and Codes/Modelling code Review Package/main_elec_poly.m]

% This script solves the model for the nanoparticle-electrolyte interaction in 1D
% The Gummel Map is used as functional iteration
%
clear all
close all
clc
%
global q Vth eps_w eps_pol cref_ions nref_ions nref_pol z_alpha z_carriers pos_int_1 pos_int_2 Nnodes Nelem
global max_Gunnel_iterations max_Newton_iterations max_damping_iterations conv_check toll_NLP toll_Gummel
global D_alpha D_carriers tau_poly Glight eta_diss SRH_flag Rec_alpha 
global q k_tunn conc_O2 E_LUMO Vth sigma_dis lambda Nav V0_OX R T F
%
addpath ./SOLVER
addpath ./DATA
constants;
%
physical_parameters;
energetic_levels;
subdomain_data;
discretization_parameters;
light_source;
%
boundary_conditions;
%
initialization;
tolerances;
Ldebye;
setfonts;
%
if (iplot_IG == 1)
   plot_initial_guess;
   pause
end
%
gummel_map;
%
post_processing;
%
plot_solutions;
%
return
