# Supplementary material for: Light-induced charge generation in polymeric nanoparticles restores vision in advanced-stage retinitis pigmentosa rats
Source: Nat Commun. 2022 Jun 27;13:3677. doi: 10.1038/s41467-022-31368-3 (PMC9237035; doi:10.1038/s41467-022-31368-3)
Supplement: Supplementary file 6 — Supplementary Software [file 41467_2022_31368_MOESM6_ESM.zip › Analysis and Codes/Modelling code Review Package/ReadMe.txt]

Read-Me file 

The .zip file “Nat_comm_code” contains user-coded scripts to reproduce the illustrated results. The scripts run with MatLab (R2020b). A trial version of the software can be downloaded following the instructions at the link: https://it.mathworks.com/campaigns/products/trials.html
Once matlab is running on the User computer:
1.	Unzip “Nat_comm_code” folder;
2.	Open the “Nat_comm_code” folder  in the Matlab directory. 
3.	Open the “main_elec_poly.m” script and run it.
Information regarding the convergence of the user-coded algorithm will be printed on the command window. Once the convergence is reached, 7 plots are printed on the screen, reporting the various results in the main text of the paper and in the supporting information (Fig. 2, 3, 4 and 6 left).

In order to reproduce the panels of fig. 5 one should enter the “MAT” folder.
The folder contains .mat files obtained by running the code varying a single input parameter each time (with respect to the one reported in the table 1 in supporting information). 
Run “plot_diff_coeff.m” to obtain the results reported in Fig. 5 panel A: the input parameter changing in every curve is D_alpha(3) in the script “data_electrolyte.m”, representing the O2- diffusivity. 
Run “plot_oxygen.m” to obtain the results reported in Fig. 5 panel B: the input parameter changing in every curve is conc_O2 in the script “physical_parameters.m”.
Run “plot_cleft.m” to obtain the results reported in Fig. 5 panel C: the input parameters changing in every curve are cNa_cleft and cCl_cleft in the script “data_electrolyte.m”.
