# Supplementary material for: Light-induced charge generation in polymeric nanoparticles restores vision in advanced-stage retinitis pigmentosa rats
Source: Nat Commun. 2022 Jun 27;13:3677. doi: 10.1038/s41467-022-31368-3 (PMC9237035; doi:10.1038/s41467-022-31368-3)
Supplement: Supplementary file 6 — Supplementary Software [file 41467_2022_31368_MOESM6_ESM.zip › Analysis and Codes/Modelling code Review Package/DATA/discretization_parameters.m]

% This script defines the geometrical discretization of the computational domain
Nelem_el_1 = 200;
Nelem_pol  = 200;
Nelem_el_2 = 200;
Nelem      = Nelem_el_1 + Nelem_pol + Nelem_el_2;
%
x0         = 0;
x1         = Lelec_1;
x2         = x1 + Lpol;
L          = x2 + Lelec_2;
%
h1         = (x1-x0)/Nelem_el_1;
h2         = (x2-x1)/Nelem_pol;
h3         = (L-x2)/Nelem_el_2;
%
xn1        = [x0:h1:x1];
H1         = diff(xn1);
% index of the coordinate of the interface between the polymer and Omega_el_1
pos_int_1  = numel(xn1) + 1;
xn2        = [x1:h2:x2];
H2         = diff(xn2);
% index of the coordinate of the interface between the polymer and Omega_el_2
pos_int_2  = numel(xn1) + numel(xn2);
%
xn3        = [x2:h3:L];
H3         = diff(xn3);
% nodes of the FE partition
xnodes     = [xn1, xn2, xn3]';
% number of mesh nodes
Nnodes     = numel(xnodes);
% midpoints
xbar       = [(xn1(2:end) + xn1(1:end-1))/2, (xn2(2:end) + xn2(1:end-1))/2, (xn3(2:end) + xn3(1:end-1))/2]';
xx         = zeros(2*Nelem, 1);
%
for i = 1:Nelem_el_1
    xx(2*i-1) = xn1(i);
    xx(2*i)   = xn1(i+1);
end
%
shift = 2*Nelem_el_1;
for i = 1:Nelem_pol
    xx(shift+ 2*i-1) = xn2(i);
    xx(shift + 2*i)  = xn2(i+1);
end
%
shift = shift + 2*Nelem_pol;
%
for i = 1:Nelem_el_2
    xx(shift + 2*i-1) = xn3(i);
    xx(shift + 2*i)   = xn3(i+1);
end
% coordinate vector to plot pw constant functions over the FE partition
xx = xx';
%
H  = [H1, H2, H3]';
%
