# Supplementary material for: Light-induced charge generation in polymeric nanoparticles restores vision in advanced-stage retinitis pigmentosa rats
Source: Nat Commun. 2022 Jun 27;13:3677. doi: 10.1038/s41467-022-31368-3 (PMC9237035; doi:10.1038/s41467-022-31368-3)
Supplement: Supplementary file 6 — Supplementary Software [file 41467_2022_31368_MOESM6_ESM.zip › Analysis and Codes/Modelling code Review Package/DATA/initialization.m]

% Initialization of the charge for ions and polymer
%
total_charge_density;
%
% Initial guess for electric and electrochemical potential 
Kstiffness = stiffness_matrix(Nelem_el_1, Nelem_pol, Nelem_el_2, H1, H2, H3, cgamma);
%
psi_init   = linear_poisson_solver(Kstiffness, Nelem_el_1, Nelem_pol, Nelem_el_2, H1, H2, H3, ...
                                   rho_total, alpha_psi, beta_psi, gamma_psi); 
%
Efield_init = electric_field(psi_init, Nelem_el_1, Nelem_pol, Nelem_el_2, H1, H2, H3);
%
[phi_alpha_ec, phi_pol_ec] = electrochemical_potentials(nspecies, psi_init, c_ions_old, n_polymer_old);
%
psi_old          = psi_init;
phi_alpha_ec_old = phi_alpha_ec;
phi_pol_ec_old   = phi_pol_ec;

% Initialization of the flux densities for ions and polymer
%
J_ions_old        = zeros(Nelem, nspecies );
J_polymer_old     = zeros(Nelem, 2);
