# Supplementary material for: Light-induced charge generation in polymeric nanoparticles restores vision in advanced-stage retinitis pigmentosa rats
Source: Nat Commun. 2022 Jun 27;13:3677. doi: 10.1038/s41467-022-31368-3 (PMC9237035; doi:10.1038/s41467-022-31368-3)
Supplement: Supplementary file 6 — Supplementary Software [file 41467_2022_31368_MOESM6_ESM.zip › Analysis and Codes/Modelling code Review Package/DATA/constants.m]

% This script defines the main physical constants that are used in the DD mode
Tc     = 36;                               % ref. temperature value ( [] = Celsius) 
T      = Tc + 273.15;                      % ref. temperature value ( [] = K)
kB     = 1.3806488e-23 ;                   % Boltzmann constant ([] = V A s K^{-1} = m^2 kg s^{-2} K^{-1})
q      = 1.6021892e-19 ;                   % elementary charge ([] = C)
Vth    = kB*T/q ;                          % thermal voltage ([] = V)
Nav    = 6.022e23 ;                        % Avogadro's constant ([] = mol^{-1})
eps0   = 8.854187818e-12 ;                 % vacuum dielectric permittivity ([] = F/m = A s V^{-1} m^{-1})
erw    = 80;                               % relative dielectric permittivity of water
%
m0     = 9.109534e-31;                     % electron rest mass ([] = Kg = V A s^3 m^{-2})
hPl    = 6.626176e-34;                     % Planck constant ([] = V A s^2 = J s)
hPlred = hPl/(2*pi);                       % reduced Planck constant ([] = V A s^2 = J s)
R        = 8.314462618;                    % Gas constant                    [ J mol^-1 K^-1] 
Ratm     = 0.08218;                        % Gas constant                    [ L atm mol^-1 K^-1] 
%
F        = Nav*q;                          % Faraday constant [C/mol]
vlight   = 2.998e8;                        % Light velocity m/s
