# Supplementary material for: Light-induced charge generation in polymeric nanoparticles restores vision in advanced-stage retinitis pigmentosa rats
Source: Nat Commun. 2022 Jun 27;13:3677. doi: 10.1038/s41467-022-31368-3 (PMC9237035; doi:10.1038/s41467-022-31368-3)
Supplement: Supplementary file 6 — Supplementary Software [file 41467_2022_31368_MOESM6_ESM.zip › Analysis and Codes/Modelling code Review Package/DATA/physical_parameters.m]

% This script defines the physical parameters of the heterogeneous problem

% iox: wwitch that controls the oxygen concentration available in the electrolyte 
% iox  = 1   -------------> cox = 0.5179 mol/m3 : retinal concentration 
% iox  = 2   -------------> cox = 0 mol/m3 : no oxygen
iox  = 1; 


% iside: switch to decide the illumination side
% iside = 1   ---------> light from the cleft side (left)
% iside = 2   ---------> light from the electrolyte side (right)
iside                   = 1; 


% specific capacitance ([] = F/m^2)      
% Tullii et al. 745 microF/cm^2 = 745*1e-6/1e-4 = 7.45 F/m^2 
cm     = 7.45;  
%
% Molar concentration of oxygen in the electrolyte
%conc_O2             = 0.206;     % [mol/m^3] experimental data in the setup

% The concentration of oxygen can be estimated from the macular paper with
% [n/V] = P/RT, where P = 10 mmHg = 0.025 atm, Ratm 
P_mmHg          = 10;
P_atm           = P_mmHg/760;
conc_O2_litri   = P_atm/(Ratm*T);

switch iox
    case 1
conc_O2         = conc_O2_litri*1e3;
    case 2
conc_O2         = 0;
end
% holes surface recombination probability 
kp                  = 5e-29;      % [m^4/s] 

% electron tunnelling probability (DOI: 10.1038/s41467-017-01264-2
% 10-11)1.6e-22 cm4 / s = 1.6e-30
k_tunn                =5e-29;      % [m^4/s]
