# Supplementary material for: Light-induced charge generation in polymeric nanoparticles restores vision in advanced-stage retinitis pigmentosa rats
Source: Nat Commun. 2022 Jun 27;13:3677. doi: 10.1038/s41467-022-31368-3 (PMC9237035; doi:10.1038/s41467-022-31368-3)
Supplement: Supplementary file 6 — Supplementary Software [file 41467_2022_31368_MOESM6_ESM.zip › Analysis and Codes/Modelling code Review Package/DATA/data_nano_particle.m]

% This script manages the definition of the physical and geonetrical parameters of the nanoparticle

% relative dielectric permittivity of the nanoparticle polymer
erpol   = 3.5;
% dielectric constant of the nanoparticle polymer ([] F/m)
eps_pol = eps0*erpol;
% radius of the nanoparticle ([] m)
Rnanop  = 150e-9;
% length of the nanoparticle
Lpol    = 2*Rnanop;
% number density of fixed charges ([] cm^{-3} ----> m^{-3})
dop_nano_p_donors = 0;
dop_nano_p_accept = 0;
% reference concentration in the polymer [] = m^{-3} (1e12 m^{-3} is the INTRINSIC CONCENTRATION in the pristine polymer)
nref_pol          = 1e12; %nref_ions; %max(conc_polymer);
% number densities of carriers in the solution bulk []=m^{-3}
p_polymer         = 1e12;
n_polymer         = 1e12;
conc_polymer      = [p_polymer; n_polymer];
% chemical valence (p+, n-)
z_carriers        = [+1; -1];
% specific capacitance of the interface ([] F/m^2)
cgamma            = cm*ones(2,1);
% mobilities [] = m^2/(V*s) (p+, n-)
mob_poly          = [1e-8; 1e-12];
% diffusivities [] = m^2/s
D_carriers        = mob_poly*Vth;
% carrier lifetimes (SRH R/G model) [] = s
tau_poly          = [1e-4; 1e-4];
% efficiency of exciton dissociation
eta_diss          = 7e-4;
%
