# Supplementary material for: Light-induced charge generation in polymeric nanoparticles restores vision in advanced-stage retinitis pigmentosa rats
Source: Nat Commun. 2022 Jun 27;13:3677. doi: 10.1038/s41467-022-31368-3 (PMC9237035; doi:10.1038/s41467-022-31368-3)
Supplement: Supplementary file 6 — Supplementary Software [file 41467_2022_31368_MOESM6_ESM.zip › Analysis and Codes/Modelling code Review Package/DATA/boundary_conditions.m]

% parameters for boundary conditions, general form:
% \gamma*J \cdot n = \alpha*U - \beta

%%%%%%%%%%%%%%%%%%%%%%%%%%%%%%%%%%%%%%%%%%%%%%%%%%%%%%%%%%%%%%%
% Poisson equation: psi(0) = beta_psi(1), psi(L) = beta_psi(2)
%%%%%%%%%%%%%%%%%%%%%%%%%%%%%%%%%%%%%%%%%%%%%%%%%%%%%%%%%%%%%%%
gamma_psi = [0; 0];
alpha_psi = [1; 1];
beta_psi  = [0; 0];

%%%%%%%%%%%%%%%%%%%%%%%%%%%%%%%%%%%
% ion equations, domain Omega_el_1
%%%%%%%%%%%%%%%%%%%%%%%%%%%%%%%%%%%
% ions  = [ Na+    Cl-    O2- ]
gamma_ions_el_1 = zeros(2,3);
alpha_ions_el_1 = zeros(2,3);
beta_ions_el_1  = zeros(2,3);
% Na+ continuity equation: Na+(0) = Na+_bulk, J_{Na+}(x_1^-) = 0
gamma_ions_el_1(:,1) = [0;               1];
alpha_ions_el_1(:,1) = [1;               0];
beta_ions_el_1(:,1)  = [c_ions_cleft(1); 0];
% Cl- continuity equation: Cl-(0) = Cl-_bulk, J_{Cl-}(x_1^-) = 0
gamma_ions_el_1(:,2) = [0;               1];
alpha_ions_el_1(:,2) = [1;               0];
beta_ions_el_1(:,2)  = [c_ions_cleft(2); 0];
% O2- continuity equation: O2-(0) = 0, J_{O2-}(x_1^-) = 0 - anche se f(t)
gamma_ions_el_1(:,3) = [1;              1];
alpha_ions_el_1(:,3) = [0;              0];
beta_ions_el_1(:,3)  = [0;              0];

%%%%%%%%%%%%%%%%%%%%%%%%%%%%%%%%%%%%%%%
% carrier equations, domain Omega_pol
%%%%%%%%%%%%%%%%%%%%%%%%%%%%%%%%%%%%%%%
gamma_pol = zeros(2,2);
alpha_pol = zeros(2,2);
beta_pol  = zeros(2,2);
% hole continuity equation: J_p \cdot n_\partial Omega_pol = \alpha_p * p
gamma_pol(:,1) = [1; 1];
alpha_pol(:,1) = [0; 0];
beta_pol(:,1)  = [0; 0];
% electron continuity equation: -J_n \cdot n_\partial Omega_pol = \alpha_n * n
gamma_pol(:,2) = [1; 1];
alpha_pol(:,2) = [0; 0];
beta_pol(:,2)  = [0; 0];

%%%%%%%%%%%%%%%%%%%%%%%%%%%%%%%%%%%%
% ion equations, domain Omega_el_2
%%%%%%%%%%%%%%%%%%%%%%%%%%%%%%%%%%%%
gamma_ions_el_2 = zeros(2,3);
alpha_ions_el_2 = zeros(2,3);
beta_ions_el_2  = zeros(2,3);
% Na+ continuity equation: J_{Na+}(x_2^+) = 0, Na+(L) = Na+_bulk
gamma_ions_el_2(:,1) = [1;              0];
alpha_ions_el_2(:,1) = [0;              1];
beta_ions_el_2(:,1)  = [0;   c_ions_el(1)];
% Cl- continuity equation: J_{Cl-}(x_2^+) = 0, Cl-(L) = Cl-_bulk
gamma_ions_el_2(:,2) = [1;              0];
alpha_ions_el_2(:,2) = [0;              1];
beta_ions_el_2(:,2)  = [0;   c_ions_el(2)];
% O2- continuity equation: J_{O2-}(x_2^+) = 0 anche se f(t), O2-(L) = 0
gamma_ions_el_2(:,3) = [1;              1];
alpha_ions_el_2(:,3) = [0;              0];
beta_ions_el_2(:,3)  = [0;              0];
