# Supplementary material for: Light-induced charge generation in polymeric nanoparticles restores vision in advanced-stage retinitis pigmentosa rats
Source: Nat Commun. 2022 Jun 27;13:3677. doi: 10.1038/s41467-022-31368-3 (PMC9237035; doi:10.1038/s41467-022-31368-3)
Supplement: Supplementary file 6 — Supplementary Software [file 41467_2022_31368_MOESM6_ESM.zip › Analysis and Codes/Modelling code Review Package/DATA/energetic_levels.m]

% energetic levels 

% Absolute Potential levels [V]

V_abs_HOMO     = 5.3; % Holdcroft 2013
V_abs_LUMO     = 3.1; % Holdcroft 2013

% Potential vs SHE [V]

V_SHE_HOMO     = V_abs_HOMO - 4.44; 
V_SHE_LUMO     = V_abs_LUMO - 4.44; 

% Potential vs AgAgCl [V]

V_HOMO         = V_SHE_HOMO - 0.197;
V_LUMO         = V_SHE_LUMO - 0.197;
 
% Energy levels [eV] 
E_HOMO          = -V_abs_HOMO;  
E_LUMO          = -V_abs_LUMO; 
E_gap           = abs(E_LUMO-E_HOMO);
Ei              = (E_LUMO+E_HOMO)/2;

% Open Circuit Potential and Energy - fixed in x=L 

V_OCP         = 0.14 ;              % vs AgAgCl [V]
V_SHE_OCP     = V_OCP  + 0.197 ;    % vs SHE    [V]
V_abs_OCP     = V_SHE_OCP + 4.44;   % abs [V]
E_OCP         = -V_abs_OCP;         % [eV]

% Redox Potential and Energy for the reduction of oxygen

V0_SHE_OX       = -0.33;            % vs SHE
V0_OX           = V0_SHE_OX - 0.197; % vs AgAgCl 
V0_abs_OX       = V0_SHE_OX + 4.44;  % abs [V]
E0_OX          = -V0_abs_OX ;       % [eV] 

% width of the gaussian distribution for P3HT [eV]
% Greenham Blakesley 
sigma_dis   = 0.1;  

% reorganization energy for the oxygen [eV] 
% DOI:10.1038/s41467-017-01264-2 Rudolph and Ratcliff
lambda                 = 0.6; 
