# Supplementary material for: Light-induced charge generation in polymeric nanoparticles restores vision in advanced-stage retinitis pigmentosa rats
Source: Nat Commun. 2022 Jun 27;13:3677. doi: 10.1038/s41467-022-31368-3 (PMC9237035; doi:10.1038/s41467-022-31368-3)
Supplement: Supplementary file 6 — Supplementary Software [file 41467_2022_31368_MOESM6_ESM.zip › Analysis and Codes/Modelling code Review Package/DATA/light_source.m]

% illumination rate [] = m^{-3} s^{-1}
power                   = 10; % W/m2 =  mW/cm2 = potenza che arriva sulla retina 
lambda_source           = 530e-9;  % assumendo che la luce arrivi centrata nel verde

I0                = power*lambda_source/(vlight*hPl);      % #photons/(m^2*s)
alpha_abs         = 1e7;       % 1/m
%
Nnodes_pol        = Nelem_pol + 1;
Glight            = zeros(Nnodes_pol, 1);

%
switch  iside
    case 1
shift             = Nelem_el_1 + 1;
for i = 1:Nnodes_pol
    Glight(i) = I0*alpha_abs*exp(-alpha_abs*(xnodes(i+shift)-x1));
end
%
 case 2
shift_1             = Nelem_el_1 + 1;
shift_2             = Nelem_el_2 + 1;
for i = 1:Nnodes_pol
    Glight(i) = I0*alpha_abs*exp(-alpha_abs*(Lpol-xnodes(i+shift_1)+x1));
end

end
