# Supplementary material for: Light-induced charge generation in polymeric nanoparticles restores vision in advanced-stage retinitis pigmentosa rats
Source: Nat Commun. 2022 Jun 27;13:3677. doi: 10.1038/s41467-022-31368-3 (PMC9237035; doi:10.1038/s41467-022-31368-3)
Supplement: Supplementary file 6 — Supplementary Software [file 41467_2022_31368_MOESM6_ESM.zip › Analysis and Codes/Modelling code Review Package/DATA/total_charge_density.m]

% This script defines the total charge density profile in the computational domain
net_dop_elec = dop_elec_donors   - dop_elec_accept;
net_dop_pol  = dop_nano_p_donors - dop_nano_p_accept;
%
fixed_charge_density = [];
fixed_charge_density = [fixed_charge_density; net_dop_elec*ones(numel(xn1),1)];
fixed_charge_density = [fixed_charge_density; net_dop_pol*ones(numel(xn2),1)];
fixed_charge_density = [fixed_charge_density; net_dop_elec*ones(numel(xn3),1)];
%
c_ions_old    = zeros(Nnodes, nspecies);
n_polymer_old = zeros(Nnodes, 2);
% ion molar densities in Omega_el_1
for i = 1:pos_int_1-1
    for j = 1:nspecies
        c_ions_old(i,j) = c_ions_cleft(j);
    end
end
% hole and electron number densities in Omega_pol
for i = pos_int_1:pos_int_2
    for j = 1:2
        n_polymer_old(i,j) = conc_polymer(j);
    end
end
% ion molar densities in Omega_el_2
for i = pos_int_2+1:Nnodes
    for j = 1:nspecies
        c_ions_old(i,j) = c_ions_el(j);
    end
end
%
mobile_charge_density = zeros(Nnodes, 1);
% Omega_el_1
for i = 1:1:pos_int_1-1
    for j = 1:nspecies
        mobile_charge_density(i) = mobile_charge_density(i) + q*z_alpha(j)*c_ions_old(i,j);
    end
end
% Omega_pol
for i = pos_int_1:pos_int_2
    for j = 1:2
        mobile_charge_density(i) = mobile_charge_density(i) + q*z_carriers(j)*n_polymer_old(i,j);
    end
end
% Omega_el_2
for i = pos_int_2+1:Nnodes
    for j = 1:nspecies
        mobile_charge_density(i) = mobile_charge_density(i) + q*z_alpha(j)*c_ions_old(i,j);
    end
end
%
fixed_charge_density      = q*fixed_charge_density;
rho_total                 = mobile_charge_density + fixed_charge_density;
%
total_charge_density_init = rho_total;
%
