# Supplementary material for: Light-induced charge generation in polymeric nanoparticles restores vision in advanced-stage retinitis pigmentosa rats
Source: Nat Commun. 2022 Jun 27;13:3677. doi: 10.1038/s41467-022-31368-3 (PMC9237035; doi:10.1038/s41467-022-31368-3)
Supplement: Supplementary file 6 — Supplementary Software [file 41467_2022_31368_MOESM6_ESM.zip › Analysis and Codes/Modelling code Review Package/DATA/data_electrolyte.m]

% This script manages the definition of the physical and geonetrical parameters of the electrolyte

% relative dielectric permittivity of the electrolyte
erw     = 6;
% dielectric constant of the electrolyte ([] F/m)
eps_w   = eps0*erw;
% semilength of the electrolyte ([] m)
Lelec_1   = 1e-6;
Lelec_2   = 1e-6;
% number density of fixed charges ([] cm^{-3} ----> m^{-3})
dop_elec_donors = 0;
dop_elec_accept = 0;
% number of species
nspecies        = 3;
% number densities of ions in the solution bulk []=m^{-3}
cNa_cleft             = 0.1;
cCl_cleft             = 0.1;
cO2m_cleft            = conc_O2; % retinal oxygen concentration derived from Vercellin et al.

c_ions_cleft     = [cNa_cleft; cCl_cleft; cO2m_cleft];

cNa_el             = 100;
cCl_el             = 100;
cO2m_el            = conc_O2; % retinal oxygen concentration derived from Vercellin et al.

c_ions_el     = [cNa_el; cCl_el; cO2m_el];


% reference concentration [] = mol m^{-3} = mM
cref_ions       = max(max(c_ions_cleft, c_ions_el));
% reference concentration [] = m^{-3}
nref_ions       = cref_ions*Nav;
% chemical valence (Na+, Cl-, O2-)
z_alpha         = [+1; -1; -1];
% diffusion coefficient of ions in the solution bulk []=m^2 s^{-1} (Table 4.1, PhD Thesis by Yoichiro Mori)
% O2- diffusion coeff 0.21
% K–O Achieving Highly Reversible Peroxide Formation - Philip Heinrich Reinsberg, Andreas Koellisch, Pawel Peter Bawol and Helmut Baltruschat*

D_alpha         = 1e-9*[1.33; 2.03; 0.21];     % Na+ Cl- O2-
%
tau_ox           = 1e-4; 
Rec_alpha        = [0; 0; 1/tau_ox]; 
