# Supplementary material for: Light-induced charge generation in polymeric nanoparticles restores vision in advanced-stage retinitis pigmentosa rats
Source: Nat Commun. 2022 Jun 27;13:3677. doi: 10.1038/s41467-022-31368-3 (PMC9237035; doi:10.1038/s41467-022-31368-3)
Supplement: Supplementary file 6 — Supplementary Software [file 41467_2022_31368_MOESM6_ESM.zip › Analysis and Codes/Modelling code Review Package/DATA/plot_initial_guess.m]

% This script plots the initial potential, the EC potentials and the total charge density
figure,
plot(xnodes, psi_init, 'k-')
xlabel('x [m]')
ylabel('V')
title('Initial guess for electric potential')
%                                    
figure,
plot(xnodes, phi_alpha_ec)
xlabel('x [m]')
ylabel('V')
title('Ion electrochemical potentials')
%                                    
figure,
plot(xnodes, phi_pol_ec)
xlabel('x [m]')
ylabel('V')
title('Photogenerated carrier electrochemical potentials')
%
figure,
plot(xnodes, rho_total)
xlabel('x [m]')
ylabel('C m^{-3}')
title('Total charge density')
%
