# Supplementary material for: Light-induced charge generation in polymeric nanoparticles restores vision in advanced-stage retinitis pigmentosa rats
Source: Nat Commun. 2022 Jun 27;13:3677. doi: 10.1038/s41467-022-31368-3 (PMC9237035; doi:10.1038/s41467-022-31368-3)
Supplement: Supplementary file 6 — Supplementary Software [file 41467_2022_31368_MOESM6_ESM.zip › Analysis and Codes/Modelling code Review Package/DATA/Ldebye.m]

% This script computes the Debye length in each region of the heterogeneous domain
L_Debye_elec = sqrt(eps_w*Vth/(q*Nav*cref_ions));
L_Debye_pol  = sqrt(eps_pol*Vth/(q*nref_pol));
%
