# Supplementary material for: Light-induced charge generation in polymeric nanoparticles restores vision in advanced-stage retinitis pigmentosa rats
Source: Nat Commun. 2022 Jun 27;13:3677. doi: 10.1038/s41467-022-31368-3 (PMC9237035; doi:10.1038/s41467-022-31368-3)
Supplement: Supplementary file 6 — Supplementary Software [file 41467_2022_31368_MOESM6_ESM.zip › Analysis and Codes/Modelling code Review Package/DATA/tolerances.m]

% This script defines the parameters to monitor the convergence of Newton's iterations and Gummel's map

% tolerances for the NonLinear Poisson solver
rel_tol_NLP = 1e-8;
abs_tol_NLP = 1e-10;
% tolerances for the Gummel Map
rel_tol_Gummel = 1e-5;
abs_tol_Gummel = 1e-10;
% convergence check: 'abs' ----> absolute error, 'rel' -----> relative error
conv_check             = 'rel';
if (conv_check == 'abs')
   toll_NLP    = abs_tol_NLP;
   toll_Gummel = abs_tol_Gummel;
else
   toll_NLP    = rel_tol_NLP;
   toll_Gummel = rel_tol_Gummel;
end
%
max_Newton_iterations  = 100;
max_damping_iterations = 20;
max_Gummel_iterations  = 100;
% flag to select plot of the initial guess (yes ---> 1, no ----> 0)
iplot_IG = 0;
% flag to select the NonLinear/Linear Poisson solver within the Gummel Map (1 ----> NLP, 2 ----> LP)
NLP_flag = 1;
% flag to select which recombination mechanism is to be included (1 -----> SRH, 2 -----> 1/tau)
SRH_flag = 1;
%
