# Supplementary material for: Light-induced charge generation in polymeric nanoparticles restores vision in advanced-stage retinitis pigmentosa rats
Source: Nat Commun. 2022 Jun 27;13:3677. doi: 10.1038/s41467-022-31368-3 (PMC9237035; doi:10.1038/s41467-022-31368-3)
Supplement: Supplementary file 8 — Source Data [file 41467_2022_31368_MOESM8_ESM.xlsx]

## Sheet: Fig.1b-f
b	Rho mRNA						Opn1sw mRNA						Opn1mw mRNA						Prkca mRNA						Calb1 mRNA
	rdy young	RCS young	rdy old	RCS old			rdy young	RCS young	rdy old	RCS old			rdy young	RCS young	rdy old	RCS old			rdy young	RCS young	rdy old	RCS old			rdy young	RCS young	rdy old	RCS old
	1.7102	0.304426	0.164843	0.001373			3.27182	0.006046	0.023821	0.003346			0.524328	0.038836	0.097974	0.018024			0.928639	0.2354	1.83171	0.483199			0.226073	0.939817	1.76727	0.974238
	2.36471	0.18578	0.265478	0.006845			0.969352	0.044582	0.007029	0.007746			0.819913	0.006155	1.3068	0.021249			0.113298	1.62528	0.46674	0.428745			1.04988	1.36425	2.89949	0.600732
	0.777366	0.053259	0.344283	0.058483			0.156322	0.028559	0.123501	0.005597			0.676444	0.087994	4.12972	0.015555			1.38098	0.155845	0.093473	0.150016			0.599815	1.02447	1.36844	6.74678
	0.293039	0.06753	0.113768	0.005666			0.361632	0.014504	0.254386	0.000939			0.452517	0.029483	5.2727	0.002783			0.993568	0.339314	0.094942	0.391121			0.128382	0.885238	0.28175	0.151007
	1.12453	0.28936	0.797837	0.000662			1.42909	0.027322	0.28819	4.45e-05			2.1046	0.196861	0.305351	0.001404			0.998747	0.279407	0.887729	0.193874			0.508153	1.29325	0.509578	2.59939
	0.539632	0.056961	0.089881	0.000377			1.14757	0.034286	0.14866	2.6e-05			1.17886	0.014267	1.13174	0.001077			0.980729	1.25527	0.405617	0.239931			0.12417	1.04035	0.089847	0.860857
	0.505629	0.186555	0.022745	0.00122			0.722881	0.0398	0.051034	0.000159			0.650835	0.034252	0.081675	0.002561			1.21155	0.986049	0.370024	0.483199			2.90814	1.05101	0.256351	0.593018
	0.684895	0.356411	0.712208	0.001677			0.684596	0.065844	1.22264	0.000627			0.297572	0.019253	1.22017	0.000417			1.11199	1.18558	1.10963	0.793536			0.602752	1.38042	0.87092	0.735563
	0.697551	0.001724	1.17314	0.001587			0.256748	0.00074	0.31644	0.000649			2.29493	0.000459	1.70182	0.000413			1.08549	1.01979	0.707824	0.922214			2.13217	0.635581	0.113096	0.02137
	1.60255	0.002023	0.852854	0.001861			1.07178	0.000715	2.56686	0.003285			0.718013	0.000458	2.44881	0.001005			0.898125	0.897139	0.939272	1.57947			1.84603	0.873976	0.679622	0.832423
	0.858786	0.001773	0.979672	0.00147			1.04972	0.000844	1.40445	0.000649			0.994526	0.000562	1.41136	0.000397			0.672509	0.449974	3.83405	0.400426			1.9471	0.613289	0.816433	0.517043
	0.841112	0.002108					1.01396	0.000735					0.98424	0.000506					0.849202	0.273393					0.62491	2.24592
							0.86454						1.30322						1.77518						0.302419
c	Rod Count						Rod OS Length
	rdy+ Young	RCS Young	rdy+ Old	RCS Old			rdy+ Young	RCS Young	rdy+ Old	RCS Old
	700.193	20.5	536.125	3			21.2318	0	15.8212	0
	648.27	13.5	412.972	4			22.5897	0	14.7927	0
	779.257	13	350.501	4.5			22.5067	0	24.4407	0
	644.482	11	490.745	4			17.4312	0	17.6317	0
	578.944		522.312	5.5			19.9945		17.9048	0
	610.243		423.702	5.5						0
			771.687
d	Cone Count						Cone OS Length
	rdy+ Young	RCS Young	rdy+ Old	RCS Old			rdy+ Young	RCS Young	rdy+ Old	RCS Old
	22	4.5	16	0			17.9388	0	19.8368	0
	14	5.5	19	3			16.8327	0	9.90917	0
	14.5	8.25	15	0			15.7422	0	18.828	0
	25.5	3	13.5	0.5			16.8635	0	17.5958	0
	21.5	3.5	16	0			17.3568	0	16.5738	0
	15		14.25	0.5			17.8188		16.607	0
			15.5						18.92
e	INL Cells/µm²						rBPC Axon Angle
	rdy+ Young	RCS Young	rdy+ Old	RCS Old			rdy+ Young	RCS Young	rdy+ Old	RCS Old
	0.029156	0.026613	0.028022	0.024097			9.62761	15.442	11.0043	30.1303
	0.032667	0.023009	0.026771	0.02831			8.7515	13.0584	11.929	26.0714
	0.023148	0.023824	0.025729	0.023792			5.40001	14.4469	5.82055	20.588
	0.025244	0.023403	0.025333	0.02365			10.7233	12.6963	10.1484	30.9163
	0.022993	0.021356	0.0272	0.023533			12.405	17.5286	15.6089	24.0514
			0.022719	0.027211					10.0093	20.7333
			0.027222	0.02					14.0012	21.6786
			0.025578						12.1977
f	HzC Count						HzC-RPE distance
	rdy+ Young	RCS Young	rdy+ Old	RCS Old			rdy+ Young	RCS Young	rdy+ Old	RCS Old
	7	5	6.5	5			100.076	62.5945	91.6636	37.1389
	4.5	5	3	5			70.348	45.4545	84.6531	41.3829
	4	4.5	3.5	4.5			84.446	46.7613	64.3493	35.8517
	3.5	6	3	7			90.625	45.3409	62.3886	28.4829
	4.5		4	7			122.94		64.7278	36.7154
			5	4.5					67.9344	26.543
			6						61.2466

## Sheet: Fig. 2 c
c	Cluster Diameter Relative Frequencies																Area Coverage %					Mean NND (µm)
		RCS+P3HT Old									RCS+SiO2 old						RCS+P3HT Old	RCS+SiO2 Old				RCS+P3HT Old	RCS+SiO2 Old
	<0.5	55.3461	61.4668	65.7376	50.5333	55.2398	73.4746	51.8064	68.0244		64.289	71.2823	63.4237				58.0767	88.1023				5.6132	4.90923
	1	21.2733	21.2818	17.9207	23.2	20.6965	12.2611	25.3712	13.442		21.5677	16.1988	20.2835				59.8159	73.7784				3.40821	3.70641
	1.5	12.0969	7.79417	6.76239	11.8667	10.7503	4.89213	10.0254	5.49898		5.98251	4.96965	6.38503				69.5914	33.7195				4.79937	4.27141
	2	5.3428	3.11187	4.60366	6	5.65548	2.10248	4.83244	4.68432		2.7765	2.6176	3.34388				80.7042	89.5438				6.08798	4.54257
	2.5	2.05842	1.43711	1.22282	3.73333	2.58858	1.81014	2.66191	2.03666		1.62602	1.70713	1.92652				32.1952					7.33177
	3	1.15788	0.941018	0.371629	0.666667	1.38249	0.970874	2.76796	2.44399		0.813008	0.986343	0.949498				66.317					7.18532
	3.5	0.946012	0.667218	0.861106	1.33333	0.787597	0.485437	0.887302	1.01833		0.65961	0.796662	0.646759
	4	0.491931	0.541974	0.418843	0.533333	0.635615	1.30421	0.240385	0.407332		0.383494	0.417299	0.550433
	4.5	0.401115	0.378548	0.63112	1.2	0.377655	0.81877	0.180288	0.407332		0.383494	0.151745	0.467868
	5	0.208115	0.336615	0.1386	0.533333	0.359601	0.596548	0.360577	0.407332		0.306796	0.075873	0.288978

## Sheet: Fig.3 d-e
d	Manders M1					Manders M2
	PKCα	Cb1				PKCα	Cb1
	0.352013	0.1076				0.045961	0.101545
	0.169811	0.053336				0.029502	0.0135761
	0.257686	0.0341282				0.044	0.0879719
	0.131993	0.0749257				0.065807	0.015
	0.169367	0.169811				0.0112935	0.0305478
	0.1469	0.090832					0.0138065
	0.396306	0.0954852					0.0547214
	0.0952862
	0.0779257
e	Cell-P3HT Contacts/field					P3HT Contacts/cell
	rBPC	HzC				rBPC	HzC
	270	307				0.0256	5.8
	6	29				0.270045	2.2
	69	11				0.152586	12.5333
	30	78.3333				0.231777	0.923077
	83.5	6				0.0321	9.75
	10	39				0.0228	3.01604
	7	15.6667				0.0321	1.68449
	16.5	8.75				0.487967	3.85027
	144	20				0.384613
	113.5					0.048571
	14.3333					0.099627
	29.4

## Sheet: Fig. 4 b-f
b	PLR Latency
	rdy	RCS	RCS+SiO2	RCS+P3HT
	0.768307	3.93192	6.23684	1.12986
	2.25972	4.26545	5.98284	1.34542
	1.53604	3.80778	4.93279	2.47426
	1.627	8.58696	3.93764	1.64931
	1.98856	8.31064	7.14073	2.06751
	2.25972	14.6876	3.98284	2.25972
	1.76831	13.4108	7.86384	2.93764
	1.35583
c	PLR Constriction
	rdy	RCS	RCS+SiO2	RCS+P3HT
	0.405545	0.583229	0.718349	0.050246
	0.258177	0.288872	0.358344	0.177122
	0.126328	0.476161	0.412757	0.047132
	0.253342	0.714144	0.452877	0.397152
	0.013528	0.59602	0.697803	0.141326
	0.130479	0.366699	0.65113	0.33835
	0.011838	0.622875	0.354356	0.276627
	0.08365		0.498084	0.027591
	0.055987
	0.006106
d	PIPR Dilation
	rdy	RCS	RCS+SiO2	RCS+P3HT
	1.07315	2.07031	1.83587	0.758841
	1.02333	1.79766	1.00955	0.555342
	0.65834	2.04443	1.64773	0.118193
	0.643395	1.12687	1.4184	0.749547
	0.381881	0.721405	1.33337	1.06508
	0.287196	0.795353	1.66279	0.451248
	1.08487	1.38254		0.126359
	0.724109	1.1892
	0.416479
e	Constriction Velocity
	rdy	RCS	RCS+SiO2	RCS+P3HT
	-201.303	-73.6303	-47.3661	-309.384
	-129.528	-68.2585	-115.169	-171.819
	-105.884	-129.517	-46.6515	-495.878
	-127.347	-94.259	-54.6826	-303.811
	-189.072	-51.625	-31.062	-64.9138
	-503.906	-44.1689	-38.8062	-105.367
	-485.324	-37.0636	-48.9648	-260.701
	-262.722	-75.035		-255.646
	-430.281
f	Dilation Velocity
	rdy	RCS	RCS+SiO2	RCS+P3HT
	20.1184	30.0718	52.2542	38.692
	39.5889	36.0712	46.1999	20.611
	23.1304	36.4924	31.273	48.9996
	63.7028	17.6197	21.8776	43.9644
	28.9691	24.7477	52.7308	17.2091
	39.7469	23.6034	9.33864	40.9924
	92.4662	40.2704	44.7411	83.5531
	109.402	12.4408		34.8688
	70.1177

## Sheet: Fig. 5 c-d
c	VEP Amplitude (uV)
	rdy	RCS	RCS+SiO2	RCS+P3HT
	58.1	0.01	0.01	41.6
	12.1	0.01	0.01	7
	23	0.01	0.01	14.8
	24.3	0.01	0.01	9.1
	24.3	0.01	0.01	12.7
	16	0.01	0.01	6
	9.1	0.01	0.01	37.7
	23.1	0.01	0.01	10.2
	53.8	0.01	0.01	28.8
	20.1	0.01		5.65
	14.4	0.01
		0.01
d	VEP Latency (msec)
	rdy	RCS+P3HT
	203	190
	158	146
	104	118
	184	128
	198	127
	218	131
	173	230.5
	183.6	183.6
	175.8	105.5
	191.4	137.7
	195.2

## Sheet: Fig. 6 b-f
b	pre-post RCS+SiO2 latency (s)
	Pre	Post
	36	16
	63	24
	37	31
	30	29
	48	54
	40	38
	32	36
	30	34
	78	13
c	pre-post RCS+P3HT latency (s)
	Pre	Post
	35	10
	27	22
	30	16
	43	5
	53	8
	38	17
	45	8
	45	9
	53	2
d	Latency Light dark post injection (s)
	rdy	RCS	RCS+SiO2	RCS+P3HT
	25	25	16	10
	28	19	24	22
	6	11	31	16
	16	57	29	5
	4	14	54	8
	5	26	38	17
	4	23	36	8
	3	10	34	9
	10	36	13	1
	2	30	26	10
	11	51		1
	4			2
	25
	23
e	Time in the dark (%)
	rdy	RCS	RCS+SiO2	RCS+P3HT
	28	38.3333	34	46
	73.3333	21.6667	26.6667	43.6667
	68.3333	35	37.3333	21.6667
	69.3333	19	35.3333	44
	47	9.33333	21	48.3333
	69	29	29.6667	30
	12.6667	27.6667	6	42
	38.6667	35.3333	42.3333	35.3333
	45.3333	13	8.66667	72
	68.3333	29	18	48
	42.3333	15.6		34.6667
	68.6667			39.666
	55
	55
e	Transitions (n)
	rdy	RCS	RCS+SiO2	RCS+P3HT
	10	11	18	15
	7	17	9	10
	10	13	7	11
	7	10	9	14
	9	4	6	14
	9	14	12	13
	5	14	10	12
	16	6	18	8
	13	12	10	8
	12	6	10	5
	15	14		5
	10			15
	6
	6

## Sheet: Fig. 7 a-f
a	OMR Score
	c/deg	rdy													RCS										RCS+SiO2							RCS+P3HT
	0.05	0.9	0.99	1.03	1.12	0.89	1.06	0.965	1.015	1.055	0.9875	1.0375	1.13667		0.97	0.91	1.06	0.9	1.06	0.98	0.9725	0.9575	0.866667		0.903333	1.0275	0.935	1.115	1.03375	0.97375		1.06	0.95	1	1	0.93	0.865	1	1.0475	1.028	1.037	1.05125
	0.1	1.15	1.08	1.07	1.01	1.03	1.1	1.145	0.9475	1.055	1.095	1.0775	1.01667		0.99	1.01	1.03	0.91	0.98	0.96	0.9575	1.01	1.02667		1.00667	0.8925	1.01	1.0075	0.99625	1.00875		1.09	1.11	1.06	1.07	1.09	1.1025	1.02667	1.02	0.985	1.01375	1.00375
	0.2	1.04	1.03	1.04	1.13	1.13	1.08	0.96	1.115	1.1	1.085	1.055	1.15667		1.04	0.94	0.98	0.95	0.97	0.92	0.995	1.0125	1.07667		0.94	1.0725	0.955	0.9825	1.085	0.99875		0.94	1.01	1.06	1.02	0.98	1.07	0.99	1.0075	1.0775	0.91	1.07375
	0.3	0.94	0.98	1.03	0.99	1.04	0.98	0.9575	0.9175	0.975	1.01	1.025	1.02667		1.05	0.9	1	0.86	1.03	1.04	0.9825	0.99	1.06667		0.896667	0.99	0.9125	1.095	0.99875	1.0825		1.02	1.02	0.94	1.03	0.96	1.015	1.08333	1.08	0.992	1.05125	1.0275
	0.4	1.05	1.01	1.05	0.96	1.04	1.01	1.1225	1.0275	0.97	0.995	1	1.13333		0.94	0.99	1.01	1.02	1.03	0.99	0.96	1.0125	1.03333		1.08	0.9875	1.0175	0.87625	0.99875	1.0225		1.02	0.98	0.96	1.03	0.96	0.9675	1.02	0.97	0.96	1.055	0.98625
b	OMR Score 0.1 c/deg
	rdy	RCS	RCS+SiO2	RCS+P3HT
	1.15	0.99	1.00667	1.09
	1.08	1.01	0.8925	1.11
	1.07	1.03	1.01	1.06
	1.01	0.91	1.0075	1.07
	1.03	0.98	0.99625	1.09
	1.1	0.96	1.00875	1.1025
	1.145	0.9575		1.02667
	0.94	1.01		1.02
	1.055	1.02667		0.985
	1.095			1.01375
	1.0775			1.00375
	1.01667
d	pVEP 0.1 c/deg
	rdy	RCS	RCS+ Si02	RCS+P3HT
	11.5	0	0	9.5
	23	0	0	6
	19.57	0	0	6.2
	16	0	0	13.4
	16	0	0	4.7
	16.2	0	0	7
	19.4	0		7
		0		9.6
		0		5.5
f	Visual acuity (c/deg)
	c/deg	rdy								RCS										RCS+SiO2							RCS+P3HT
	0.1	0.91013	1.19454	1.3083	0.65415	0.91013	0.9215	1.10353		0	0	0	0	0	0	0	0	0		0	0	0	0	0	0		1.15854		0.7561	1.63415	0.57317	0.85366	0.85366	1.17073
	0.15		1.1132	0.68828	0.84755	0.56883	0.94425	1.19454		0	0	0	0	0	0	0	0	0		0	0	0	0	0	0		0.81707			0.81707	0.46341		0.57317		0.67073
	0.2	0.39249	0.79636	0.62571	0.75654	0.5347	0.86462	0.60865		0	0	0	0	0	0	0	0	0		0	0	0	0	0	0		0.76829	0.7561			0.46341				0.65854
	0.4		0.65757	0.40956	0.15927	0.5347	0.39818			0	0	0	0	0	0	0	0	0		0	0	0	0	0	0

## Sheet:  Fig. 8 b-d
b	Conditioning
		rdy																RCS										RCS + Si02							RCS + P3HT
	dark	3.25	0	32.1108	0	2.69417	6.05583	8.88917	0	0	11.25	12.9442	87.75	0	1.33333	0		0	0	0	0	1.86083	2.55583	5.38917	30.1392	0		3.36083	0	16.75	0	0	0		3.7	1	0	0	1.2	0	0	0	2.4	5	13.6	1
	light stim 1	0	0	0	0	0	0	0	0	0	0	0	83.15	0	0	0		0	0	7.40556	0	0	0	0	43.15	0		0	0	0	0	0	0		16.9	0	0	0	0	0	10.9	0	0	0	0	0
	dark	59.1673	42.3077	33.9096	84.0385	41.6019	76.7308	62.1788	76.475	68.7173	72.8846	44.2308	72.2442	21.025	70.1923	21.4096		41.5385	17.6288	16.5385	17.1154	22.1789	57.6288	40.1923	77.4365	10.6404		51.7942	24.9365	76.3461	50.7692	61.6019	67.5635		51	37.6	23.1	54	25.1	50.7	23.9	52.3	44.1	27.3	46.7	66.7
	light stim 2	70.7389	26.4833	12.4056	65	76.6667	83.7056	12.4056	53.15	23.7056	83.7056	18.5167	71.2944	46.2944	44.8167	10		6.48333	22.7778	32.7778	17.5944	37.9611	51.85	80.1833	55.7389	0		83.3333	0	35.3722	59.0722	70	52.9611		79.1	20.6	17.6	56.9	26.1	18.9	51.7	20.6	57.8	0	54.3	44.8
	dark	66.9175	57.5825	62.5	54.5	82.75	55.0825	54.4175	77.75	67.5825	42.75	78.4175	68.5	65	77.5825	45.5		18.9175	24.25	44.9175	44.9175	38.8325	64.6675	84.4175	65.1675	57.1675		72.0825	28.9175	70.75	67.25	67.5	64.25		61	83.3	43.4	17.6	43.6	52.9	7.1	75.3	43.7	72.3	55.4	51.3
	light stim 3	83.7056	83.5167	72.5944	62.7778	83.5167	34.4444	83.15	83.7056	83.15	82.0389	84.0722	83.5167	83.7056	75.9278	40.3722		43.15	41.85	28.7056	47.0389	33.15	68.5167	70.9278	83.3333	63.7056		12.9611	0	82.7778	77.7778	80.7389	71.1111		73.7	68.5	63.9	54.3	76.7	68.3	36.3	83.5	83.9	32.2	83	77.6
	dark	81.5	68	84.2783	69.7783	81.6117	88.8333	83.6667	55.8883	89.8883	82.8883	84.7783	85.7217	72	79.3333	25.445		50.6667	56.7217	46.8883	62	89.8883	68.055	78.1667	37.8883	66.1117		86.055	3.38833	89.8883	69.2783	93.7783	83.055		65	55.9	16.1	32.3	71.3	87.1	62.8	38.9	66.7	85.1	74.3	84.7
	light stim 4	83.7056	66.4833	78.15	83.8889	83.7056	66.2944	83.8889	73.3333	83.8889	83.7056	83.5167	81.4833	43.8889	83.8889	49.6278		63.7056	69.2611	77.5944	71.85	66.2944	84.0722	72.0389	83.7056	79.4444		82.4056	16.1111	77.7778	83.7056	6.66667	75.7389		81.9	81.1	73	78.7	81.7	81.5	73.9	61.7	58.2	55.2	78.2	80.9
	dark	85.4167	63.6104	68.9583	42.6396	37.4312	24.0979	88.1937	82.6396	71.3896	68.6813	80.9021	71.0417	20.5562	20.5562	61.5271		37.6396	62.4312	24.0271	37.8479	32.0833	72.5	77.4313	85.3479	74.0271		80.2083	9.65208	34.7229	73.9583	64.1667	79.1667		3.1	2.7	28.2	34.9	54	81.2	13.4	46.6	67.2	75.8	75.4	86.5
	light stim 5	84.0722	26.6667	84.0722	35.3722	18.8889	73.5167	80.5556	80.9278	83.5167	83.7056	83.8889	83.5167	84.0722	84.0722	54.2611		79.6278	19.6278	71.85	33.8889	33.7056	75.9278	72.4056	83.7056	76.2944		28.8889	68.7056	60	82.7778	83.8889	73.8889		0	7.2	59.4	79.3	74.6	27.2	47.2	73.2	8.9	78.7	83.7	83.3
	dark	61.6071	69.7625	86.9054	84.0482	74.8214	73.9286	82.0232	58.5125	56.7857	80.7143	79.4643	71.0125	86.4875	86.4875	35.1196		66.7857	62.7375	52.2018	28.6304	70.4161	84.3446	82.7982	82.6196	45		52.9161	70.2982	83.3929	82.5	86.4286	79.2857		11.3	10.5	30	100	63.8	94	45.7	65.5	53.1	23.9	38.6	65.4
	light stim 6	83.7056	5.73889	48.15	84.2611	60.5556	83.8889	83.7056	84.4444	43.3333	70.3722	80.1833	83.5167	82.7778	82.7778	35		61.2944	76.2944	7.59444	39.4444	62.0389	83.3333	83.7056	83.7056	80.5556		71.85	36.6667	83.8889	83.7056	83.8889	75.3722		25.7	20	0	100	66.3	84.1	20	73.7	11.3	79.4	0	83.5
	dark	67.1205	50	61.8932	47.8796	100	65.9841	71.6659	80.7568	47.3477	77.2727	85.6818	71.5159	69.4704	69.4704	38.1068		74.3182	76.7432	61.5159	49.3932	52.8796	52.3477	43.4091	25.8341	18.2568		43.9386	69.6205	26.7432	74.3932	84.0909	67.3477		36.8	74.7	11.8	100	65.9	83.2	68.1	59.8	36.8	89.8	22.3	73.1
	light stim 7	83.7056	12.4056	83.8889	0	100	53.15	84.4444	84.0722	0	74.8167	66.85	50.1833	53.7056	53.7056	17.0389		30.7389	66.4833	0	47.4056	13.8889	59.0722	83.5167	25.5556	7.22222		82.4056	82.7778	0	83.7056	83.8889	78.8889		81.7	83.5	10.9	100	53.7	83.9	100	83.7	25.2	83.9	84.1	18.9
	dark	87	10.6117	79.1667	85.945	98.3333	79.8883	85.945	75.5	86.3333	87.945	82.8883	73.2783	35	35	69.7217		69.6667	44.445	37.1117	58.8883	38.055	64.2217	83.555	60.8333	80.7783		60.2217	40.1667	75.6117	82.7217	89.6667	7.38833		78.3	56.9	6.6	98.3	23.2	88.9	98.3	74.3	65.7	82.6	86.7	66
c	Cue
	rdy		RCS		RCS-SiO2		RCS-P3HT
	Pre	During	Pre	During	Pre	During	Pre	During
	20.8	75	80	91	90.223	87.8889	12	45
	21.14	78.9	89	33	26.556	28.2961	41	58
	3.1	74.3	46	43	14.167	19.2389	30	37
	20.77	97.3	28.7	49.83	82.5	48.9072	31	55.3
	72.8	96.7	67.3	68	64.1667	74.35	10.5	38.44
	93	97	37.3	98	29.1667	29.6483	15.611	54.1298
	21.19	72.54	6.83333	27.9261			16.473	71.6111
	16.4	81.2	26.6392	19.185			33.0833	73.4817
	33.6	81.74	25.6392	48.0556			27.8892	32.2406
	53	85.52					36.5558	81.1478
	58.7	84.26					52.25	59.6111
	71.778	90.2594					42.2775	74.9261
	88.333	98.0183
	59.1667	92.85
	84.1667	92.7056
d	Context
	rdy	RCS	RCS + Si02	RCS + P3HT
	17.7	46.17	86.9777	37.34
	42.77	79.5	59.9223	57.89
	29.17	72.54	62.1557	67.47
	67	58.91	87.2667	16.8
	78.87	45.27	64.6333	76.67
	78.02	43.14	73.0667	66.011
	36.4	56.8		58.8667
	89.2	40.9557		73.2
	57.67	90.889		87.2443
	76.7			53.589
	57.93			85.1667
	53.1223			67.5223
	57.1557
	85.9333
	72.3223

## Sheet: Fig. 9 b-d
	a	Correlation map
	NP Density	NP/BCP contacts	NP/HzC contacts	NP/PKCα_M2	NP/Cb1_M2	VEP Amplitude	PLR	Light Dark Latency
	0.00200677	1.48767	61.4	0.045961	0.101545	41.6	0.33835
	0.000257671	0.0256	0.2	0.00661868	0.0135761	7	0.027591	10
	0	0	0	0	0	0	0.276627	22
	0.000941076	0.270045	5.8	2.7801e-05	0.00268907	14.8	0.141326	9
	9.50883e-05	0.0321	0.923077	0	0.00024	0	0.047132	16
	0.000890811	0.0228	9.75	0.00010152	0.015	0	0.177122	5
	b	NP cluster density
		RCS+P3HT
		NP Clusters	VEPs Amplitude
		0.00200677	41.6
		0.000257671	7
		0	0
		0.000941076	14.8
		0.000749667	9.1
		0.00124995	12.7
		9.50883e-05	0
		0.000890811	0
		0.000309416	6
	c
		RCS+P3HT					RCS+P3HT
		NP-rBCP contacts/field	VEPs Amplitude				PKCα_M2	VEPs Amplitude
		270	41.6				0.045961	41.6
		6	7				0.00661868	7
		0	0				0	0
		69	14.8				2.7801e-05	14.8
		30	9.1				0.029502	9.1
		83.5	12.7				0.044	12.7
		10	0				0	0
		7	0				0.00010152	0
		16.5	6				0.0023003	6
	d
		RCS+P3HT					RCS+P3HT
		NP-HzC contacts/field	VEPs Amplitude				Cb1_M2	VEPs Amplitude
		307	41.6				0.101545	41.6
		1	7				0.0135761	7
		0	0				0	0
		29	14.8				0.00268907	14.8
		11	9.1				0.00185357	9.1
		78.3	12.7				0.0879719	12.7
		6	0				0.00024	0
		39	0				0.015	0

## Sheet: Fig. S4b
b		Average Cluster Diameter Relative Frequency
		RCS+P3HT Old										RCS+P3HT Young
	<0.5	55.3461	61.4668	65.7376	50.5333	55.2398	73.4746	51.8064	68.0244			48.2098	55.8811	62.3659
	1	21.2733	21.2818	17.9207	23.2	20.6965	12.2611	25.3712	13.442			29.6426	15.6921	22.3834
	1.5	12.0969	7.79417	6.76239	11.8667	10.7503	4.89213	10.0254	5.49898			12.8754	10.2077	7.61266
	2	5.3428	3.11187	4.60366	6	5.65548	2.10248	4.83244	4.68432			4.10492	4.71526	3.4086
	2.5	2.05842	1.43711	1.22282	3.73333	2.58858	1.81014	2.66191	2.03666			2.30164	3.34012	1.85573
	3	1.15788	0.941018	0.371629	0.666667	1.38249	0.970874	2.76796	2.44399			0.763934	2.15234	0.782774
	3.5	0.946012	0.667218	0.861106	1.33333	0.787597	0.485437	0.887302	1.01833			0.563934	1.89327	0.454545
	4	0.491931	0.541974	0.418843	0.533333	0.635615	1.30421	0.240385	0.407332			0.527869	0.777202	0.454545
	4.5	0.401115	0.378548	0.63112	1.2	0.377655	0.81877	0.180288	0.407332			0.363934	1.4827	0
	5	0.208115	0.336615	0.1386	0.533333	0.359601	0.596548	0.360577	0.407332			0.281967	0.964563	0.227273

[truncated: 7 more sheets: Fig. S12b, Fig. S13c-f, Fig. S15 b-c, Fig. S16 c-g, S17b-f, Fig. S18 a-b, Sorce Data File]
